# Supplementary material for: Transient Hypermutagenesis Accelerates the Evolution of Legume Endosymbionts following Horizontal Gene Transfer
Source: PLoS Biol. 2014 Sep 2;12(9):e1001942. doi: 10.1371/journal.pbio.1001942 (PMC4151985; doi:10.1371/journal.pbio.1001942)
Supplement: Table S1 — Number of point mutations detected in pools of clones. The clones were randomly isolated 21 days after inoculation of a founder strain in a Gibson tube filled with Jensen medium and containing or not M. pudica plantlets. Each pool contains equimolar concentration of DNA from 19 (J4) or 20 (others) clones from a same compartment. aThese three nodules were collected from the same plant individual. All other pools were independent experiments. bIn these pools the 20th clone was CBM212, which served as control. cTubes were inoculated with CBM124 (pool J5) or CBM63 (poolJM3), two clones obtained from independent transfer of pRalta to GMI1000, or with a GenR derivative of CBM124 (pools J1–J4, JM1, JM2). dThe 20 clones of this pool were individually sequenced (RCM252 to RCM271). eMutations were randomly chosen for Sanger validation. fNumber of different mutations. G, GA2X; H, HiSeq2000; na, non applicable. Details are provided in Table S4. (XLSX) [file pbio.1001942.s007.xlsx]

## Sheet: Feuil1
Table S1. Number of point mutations detected in pools of clones
Strain	Condition	pool/clone name	Illumina seq. technique	Mix/clone coverage	Number of mutations	Sanger validated /invalidated mutationse	SNPs	Indels	syn /nonsyn	genic /intergenic	ts/tv
Chimeric Ralstonia
GMI1000pRalta Nod+ (CBM349)	Nodulea	Pool N1	G	240	3	3/0	3	0	0/1	1/2	2/1
	Nodulea	Pool N2	G	254	4	2/1	4	0	2/1	4/0	4/0
	Nodulea	Pool N3	G	274	5	3/2	2	3	1/1	4/1	1/1
	Nodule	Pool N4b	H	1153	10	4/1	10	0	0/3	3/7	7/3
GMI1000pRalta (CBM124, CBM124GenR or CBM63)c	Jensen	Pool J1	G	286	18		18	0	6/9	15/3	15/3
	Jensen	Pool J2	H	1208	41	3/5	40	1	10/18	28/13	35/5
	Jensen	Pool J4	H	997	29	10/0	28	1	12/12	24/5	27/1
	Jensen	Pool J5	H	1513	37		35	2	15/16	30/7	31/4
	Jensen plus Mimosa	Pool JM1	G	329	89	20/0	88	1	26/47	73/16	69/19
	Jensen plus Mimosa	Pool JM2b	G	317	109		105	4	34/63	94/15	91/14
	Jensen plus Mimosa	Pool JM3d (RCM251 to RCM271)	H	na	156f		154	2	52/84	136/20	131/23
		RCM252	H	281.5	17	3/0	17	0	4/11	14/3	15/2
		RCM253	H	290.4	12	4/0	12	0	3/7	10/2	9/3
		RCM254	H	439.04	3		3	0	1/1	2/1	2/1
		RCM255	H	477.46	7		7	0	2/4	6/1	5/2
		RCM256	H	452.89	12	3/0	12	0	4/5	9/3	11/1
		RCM257	H	148.97	6	3/0	6	0	1/3	4/2	4/2
		RCM258	H	409.45	4	1/0	4	0	1/3	4/0	4/0
		RCM259	H	187.72	10		10	0	4/3	7/3	9/1
		RCM260	H	109.78	12		12	0	1/10	11/1	8/4
		RCM261	H	167.84	25	1/0	24	0	6/18	24/0	21/3
		RCM262	H	206.89	8	3/0	8	0	4/3	7/1	7/1
		RCM263	H	122.86	2		1	1	0/1	2/0	1/0
		RCM264	H	124.72	6		6	0	3/1	4/2	5/1
		RCM265	H	238.86	8		8	0	3/4	7/1	5/3
		RCM266	H	236.69	16		16	0	4/8	12/4	14/2
		RCM267	H	98.26	11	1/0	11	0	5/6	11/0	10/1
		RCM268	H	144.85	7	2/0	7	0	1/4	5/2	5/2
		RCM269	H	180.03	8		8	0	4/3	7/1	6/2
		RCM270	H	113.01	14		12	2	8/3	12/2	11/1
		RCM271	H	148.5	2		2	0	1/1	2/0	1/1
GMI1000pRalta DimuA2B2C2 (RCM567)	Jensen	Pool J6	H	459	5	1/2	5	0	1/4	5/0	2/3
	Jensen	Pool J10	H	652	4	1/3	4	0	2/1	3/1	1/3
	Jensen plus Mimosa	Pool JM5	H	1192	4	1/0	1	3	0/1	1/3	0/1
	Jensen plus Mimosa	Pool JM12	H	736	16	4/1	16	0	9/8	13/3	11/5
R. solanacearum
GMI1000	Jensen	Pool J7	H	1207	5	5/0	5	0	2/3	5/0	5/0
	Jensen plus Mimosa	Pool JM6b	H	993	8	2/2	6	2	0/4	5/3	3/3
	Jensen plus Mimosa	Pool JM7	H	639	4	4/0	4	0	2/2	4/0	3/1
C. taiwanensis
LMG19424	Jensen	Pool J8	H	1185	5	2/1	5	0	1/2	3/2	1/4
	Jensen plus Mimosa	Pool JM8	H	1892	1	1/0	1	0	1/0	1/0	0/1
LMG19424SmR	Jensen plus Mimosa	Pool JM9	H	1660	5		5	0	0/5	5/0	2/3
LMG19424SmR imuB2::pVO155 (CBM2440)	Jensen	Pool J9	H	1465	3		3	0	1/1	2/1	1/2
	Jensen plus Mimosa	Pool JM10	H	1396	6		4	2	0/4	4/2	1/3
	Jensen plus Mimosa	Pool JM11	H	1126	6		6	0	2/2	4/2	1/5
The clones were randomly isolated 21 days after inoculation of a founder strain in a Gibson tube filled with Jensen medium and containing or not M. pudica plantlets.
Each pool contains equimolar concentration of DNA from 19 (J4) or 20 (others) clones from a same compartment. b in these pools the 20th clone was CBM212, which served as control.
a These three nodules were collected from the same plant individual. All other pools were independent experiments.
c Tubes were inoculated with CBM124 (pool J5) or CBM63 (poolJM3), two clones obtained from independent transfer of pRalta to GMI1000, or with a GenR derivative of CBM124 (pools J1-J4, JM1, JM2).
d The 20 clones of this pool were individually sequenced (RCM252 to RCM271).
e Mutations were randomly chosen for Sanger validation
f Number of different mutations
G: GA2X, H: HiSeq2000.
na, non applicable
Details are provided in Table S4.
