# Supplementary material for: Transient Hypermutagenesis Accelerates the Evolution of Legume Endosymbionts following Horizontal Gene Transfer
Source: PLoS Biol. 2014 Sep 2;12(9):e1001942. doi: 10.1371/journal.pbio.1001942 (PMC4151985; doi:10.1371/journal.pbio.1001942)
Supplement: Table S3 — Distribution of nodABC and imuBC genes in α- and β-proteobacteria. Y and N indicate presence and absence, respectively. Numbers in brackets indicate the number of chromosomic or plasmid imuBC cassettes. Genera that contain rhizobial species with plasmid nodABC genes are highlighted in grey. *Note that Agrobacterium and Ochrobactrum contain rhizobia [66],[67] yet no rhizobial strain has been sequenced within these genera. Agrobacterium and Rhizobium genera do not form two separate clades and have been proposed to be amalgamated [68]. #imuBC genes present on the symbiotic plasmid. (XLSX) [file pbio.1001942.s009.xlsx]

## Sheet: Feuil1
Table S3. Distribution of nodABC and imuBC genes in a- and b-proteobacteria
Genus	Species	Strain	plasmid	plasmid nod genes	chromosomal imuBC	plasmid imuBC
Acetobacter	pasteurianus	IFO 3283-01	Y	N	N	N
Acetobacter	pasteurianus	IFO 3283-03	Y	N	N	N
Acetobacter	pasteurianus	IFO 3283-07	Y	N	N	N
Acetobacter	pasteurianus	IFO 3283-22	Y	N	N	N
Acetobacter	pasteurianus	IFO 3283-26	Y	N	N	N
Acetobacter	pasteurianus	IFO 3283-32	Y	N	N	N
Acetobacter	pasteurianus	IFO 3283-01-42C	Y	N	N	N
Acetobacter	pasteurianus	IFO 3283-12	Y	N	N	N
Achromobacter	xylosoxidans	A8	Y	N	Y (1)	N
Acidiphilium	multivorum	AIU301	Y	N	N	N
Acidiphilium	cryptum	JF-5	Y	N	N	Y (1)
Acidovorax	citrulli	AAC00-1	N	N	N	N
Acidovorax	avenae subsp. avenae	ATCC 19860	N	N	N	N
Acidovorax	sp.	KKS102	N	N	N	N
Acidovorax	ebreus	TPSY	N	N	N	N
Acidovorax	sp.	JS42	Y	N	N	N
Advenella	kashmirensis	WT001	Y	N	N	N
Agrobacterium*	vitis	S4	Y	N	Y (2)	N
Agrobacterium*	radiobacter	K84	Y	N	Y (1)	Y (1)
Agrobacterium*	sp.	H13-3	Y	N	Y (2)	Y (1)
Agrobacterium*	tumefaciens	C58	Y	N	Y (2)	Y (2)
Alicycliphilus	denitrificans	BC	Y	N	N	N
Alicycliphilus	denitrificans	K601	Y	N	N	N
Anaplasma	centrale	str. Israel	N	N	N	N
Anaplasma	marginale	str. Maries	N	N	N	N
Anaplasma	marginale	str. Florida	N	N	N	N
Anaplasma	phagocytophilum	HZ	N	N	N	N
Asticcacaulis	excentricus	CB 48	Y	N	Y (1)	N
Azoarcus	sp.	BH72	N	N	Y (1)	N
Azoarcus	sp.	EbN1	Y	N	Y (1)	N
Azorhizobium	caulinodans	ORS 571	N	N	Y (1)	N
Azospirillum	sp.	B510	Y	N	N	N
Azospirillum	brasilense	Sp245	Y	N	N	N
Azospirillum	lipoferum	4B	Y	N	N	N
Bacteroides	thetaiotaomicron	VPI-5482	Y	N	N	N
Bartonella	bacilliformis	KC583	N	N	N	N
Bartonella	clarridgeiae	73	N	N	N	N
Bartonella	henselae	str. Houston-1	N	N	N	N
Bartonella	quintana	str. Toulouse	N	N	N	N
Bartonella	quintana	RM-11	N	N	N	N
Bartonella	grahamii	as4aup	Y	N	N	N
Beijerinckia	indica subsp. indica	ATCC 9039	Y	N	N	N
Bordetella	pertussis	Tohama I	N	N	N	N
Bordetella	pertussis	CS	N	N	N	N
Bordetella	pertussis	18323	N	N	N	N
Bordetella	avium	197N	N	N	Y (1)	N
Bordetella	bronchiseptica	RB50	N	N	Y (1)	N
Bordetella	bronchiseptica	MO149	N	N	Y (1)	N
Bordetella	bronchiseptica	253	N	N	Y (1)	N
Bordetella	parapertussis	12822	N	N	Y (1)	N
Bordetella	petrii	DSM 12804	N	N	Y (1)	N
Bordetella	parapertussis	Bpp5	Y	N	N	N
Bradyrhizobium	japonicum	USDA 110	N	N	Y (1)	N
Bradyrhizobium	japonicum	USDA 6	N	N	Y (1)	N
Bradyrhizobium	sp.	S23321	N	N	Y (1)	N
Bradyrhizobium	sp.	ORS 278	N	N	Y (1)	N
Bradyrhizobium	sp.	BTAi1	Y	N	Y (1)	N
Brevundimonas	subvibrioides	ATCC 15264	N	N	Y (1)	N
Brucella	ovis	ATCC 25840	N	N	N	N
Brucella	canis	ATCC23365	N	N	N	N
Brucella	suis	VBI22	N	N	N	N
Brucella	abortus bv. 1	str. 9-941	N	N	Y (1)	N
Brucella	abortus	S19	N	N	Y (1)	N
Brucella	abortus	A13334	N	N	Y (1)	N
Brucella	canis	HSK A52141	N	N	Y (1)	N
Brucella	melitensis bv. 1	str. 16M	N	N	Y (1)	N
Brucella	melitensis bv. Abortus	2308	N	N	Y (1)	N
Brucella	melitensis	ATCC 23457	N	N	Y (1)	N
Brucella	melitensis	M28	N	N	Y (1)	N
Brucella	melitensis	M5-90	N	N	Y (1)	N
Brucella	melitensis	NI	N	N	Y (1)	N
Brucella	microti	CCM 4915	N	N	Y (1)	N
Brucella	pinnipedialis	B2/94	N	N	Y (1)	N
Brucella	suis	1330	N	N	Y (1)	N
Brucella	suis	ATCC 23445	N	N	Y (1)	N
Brucella	suis	1330	N	N	Y (1)	N
Burkholderia	mallei	ATCC 23344	N	N	N	N
Burkholderia	sp.	383	N	N	Y (1)	N
Burkholderia	sp.	CCGE1003	N	N	Y (1)	N
Burkholderia	cenocepacia	AU 1054	N	N	Y (1)	N
Burkholderia	cenocepacia	MC0-3	N	N	Y (1)	N
Burkholderia	cepacia	GG4	N	N	Y (1)	N
Burkholderia	sp.	CCGE1001	N	N	Y (1)	N
Burkholderia	mallei	SAVP1	N	N	Y (1)	N
Burkholderia	mallei	NCTC 10229	N	N	Y (1)	N
Burkholderia	mallei	NCTC 10247	N	N	Y (1)	N
Burkholderia	pseudomallei	K96243	N	N	Y (1)	N
Burkholderia	pseudomallei	1710b	N	N	Y (1)	N
Burkholderia	pseudomallei	668	N	N	Y (1)	N
Burkholderia	pseudomallei	1106a	N	N	Y (1)	N
Burkholderia	pseudomallei	MSHR346	N	N	Y (1)	N
Burkholderia	pseudomallei	1026b	N	N	Y (1)	N
Burkholderia	pseudomallei	BPC006	N	N	Y (1)	N
Burkholderia	thailandensis	E264	N	N	Y (1)	N
Burkholderia	xenovorans	LB400	N	N	Y (1)	N
Burkholderia	phymatum	STM815	N	Y	Y (1)	N
Burkholderia	ambifaria	AMMD	Y	N	Y (1)	N
Burkholderia	sp.	KJ006	Y	N	Y (1)	N
Burkholderia	phytofirmans	PsJN	Y	N	Y (2)	N
Burkholderia	sp.	CCGE1002	Y	Y	Y (1)	N
Burkholderia	phenoliruptrix	BR3459a	Y	Y	Y (1)	N
Burkholderia	rhizoxinica	HKI 454	Y	N	N	Y (1)
Burkholderia	ambifaria	MC40-6	Y	N	Y (1)	Y (1)
Burkholderia	cenocepacia	J2315	Y	N	Y (1)	Y (1)
Burkholderia	gladioli	BSR3	Y	N	Y (1)	Y (1)
Burkholderia	glumae	BGR1	Y	N	Y (1)	Y (1)
Burkholderia	multivorans	ATCC 17616	Y	N	Y (1)	Y (1)
Burkholderia	vietnamiensis	G4	Y	N	Y (2)	Y (1)
Burkholderia	cenocepacia	HI2424	Y	N	Y (1)	Y (2)
Burkholderia	sp.	YI23	Y	N	Y (1)	Y (2)
Candidatus Accumulibacter	phosphatis	UW-1	Y	N	N	N
Candidatus Endolissoclinum	patella	L2	N	N	N	N
Candidatus Liberibacter	asiaticus	psy62	N	N	N	N
Candidatus Liberibacter	solanacearum	CLso-ZC1	N	N	N	N
Candidatus Midichloria	mitochondrii	IricVA	N	N	N	N
Candidatus Pelagibacter	ubique	HTCC1062	N	N	N	N
Candidatus Pelagibacter	sp.	IMCC9063	N	N	N	N
Candidatus Puniceispirillum	marinum	IMCC1322	N	N	N	N
Candidatus Rickettsia	amblyommii	str. GAT-30V	Y	N	N	N
Caulobacter	crescentus	CB15	N	N	Y (1)	N
Caulobacter	crescentus	NA1000	N	N	Y (1)	N
Caulobacter	segnis	ATCC 21756	N	N	Y (1)	N
Caulobacter	sp.	K31	Y	N	Y (1)	Y (1)
Chromobacterium	violaceum	ATCC 12472	N	N	N	N
Collimonas	fungivorans	Ter331	N	N	Y (1)	N
Comamonas	testosteroni	CNB-2	N	N	N	N
Cupriavidus	metallidurans	CH34	Y	N	Y (1)	N
Cupriavidus	necator	N-1	Y	N	Y (1)	Y (1)
Cupriavidus	taiwanensis	LMG 19424	Y	Y	Y (1)	Y (1)#
Dechloromonas	aromatica	RCB	N	N	Y (1)	N
Dechlorosoma	suillum	PS	N	N	Y (1)	N
Delftia	acidovorans	SPH-1	N	N	N	N
Delftia	sp.	Cs1-4	N	N	N	N
Dinoroseobacter	shibae	DFL 12	Y	N	N	Y (1)
Ehrlichia	canis	str. Jake	N	N	N	N
Ehrlichia	chaffeensis	str. Arkansas	N	N	N	N
Ehrlichia	ruminantium	str. Welgevonden (PRJNA58013)	N	N	N	N
Ehrlichia	ruminantium	str. Gardel	N	N	N	N
Ehrlichia	ruminantium	str.Welgevonden (PRJNA58243)	N	N	N	N
Erythrobacter	litoralis	HTCC2594	N	N	N	N
Gallionella	capsiferriformans	ES-2	N	N	N	N
Gluconacetobacter	diazotrophicus	Pal 5 (PRJNA59075)	Y	N	Y (1)	N
Gluconacetobacter	diazotrophicus	Pal 5 (PRJNA61587)	Y	N	Y (3)	N
Gluconacetobacter	xylinus	NBRC 3288	Y	N	N	Y (1)
Gluconobacter	oxydans	621H	Y	N	N	N
Gluconobacter	oxydans	H24	Y	N	Y (2)	Y (1)
Granulibacter	bethesdensis	CGDNIH1	N	N	N	N
Herbaspirillum	seropedicae	SmR1	N	N	Y (1)	N
Herminiimonas	arsenicoxydans		N	N	N	N
Hirschia	baltica	ATCC 49814	Y	N	Y (1)	N
Hyphomicrobium	denitrificans	ATCC 51888	N	N	Y (1)	N
Hyphomonas	neptunium	ATCC 15444	N	N	Y (1)	N
Jannaschia	sp.	CCS1	Y	N	Y (1)	N
Janthinobacterium	sp.	Marseille	N	N	Y (1)	N
Ketogulonicigenium	vulgare	Y25	Y	N	Y (1)	N
Ketogulonigenium	vulgarum	WSH-001	Y	N	Y (1)	N
Laribacter	hongkongensis	HLHK9	N	N	N	N
Leptothrix	cholodnii	SP-6	N	N	Y (1)	N
Liberibacter	crescens	BT-1	N	N	N	N
Magnetococcus	marinus	MC-1	N	N	N	N
Magnetospirillum	magneticum	AMB-1	N	N	Y (1)	N
Maricaulis	maris	MCS10	N	N	N	N
Mesorhizobium	opportunistum	WSM2075	N	N	Y (1)	N
Mesorhizobium	australicum	WSM2073	N	N	Y (2)	N
Mesorhizobium	ciceri bv. Biserrulae	WSM1271	Y	N	Y (1)	N
Mesorhizobium	loti	MAFF303099	Y	N	Y (1)	N
Mesorhizobium	sp.	BNC1	Y	N	Y (3)	N
Methylibium	petroleiphilum	PM1	Y	N	Y (1)	N
Methylobacillus	flagellatus	KT	N	N	N	N
Methylobacterium	extorquens	PA1	N	N	Y (1)	N
Methylobacterium	sp.	1946-04-01	Y	N	Y (1)	N
Methylobacterium	chloromethanicum	CM4	Y	N	Y (1)	N
Methylobacterium	extorquens	AM1	Y	N	Y (1)	N
Methylobacterium	extorquens	DM4	Y	N	Y (1)	N
Methylobacterium	nodulans	ORS 2060	Y	N	Y (1)	N
Methylobacterium	populi	BJ001	Y	N	Y (1)	N
Methylobacterium	radiotolerans	JCM 2831	Y	N	Y (1)	N
Methylocella	silvestris	BL2	N	N	Y (1)	N
Methylocystis	sp.	SC2	N	N	N	N
Methylotenera	versatilis	301	N	N	N	N
Methylotenera	mobilis	JLW8	N	N	N	N
Methylovorus	sp.	MP688	N	N	N	N
Methylovorus	glucosetrophus	SIP3-4	Y	N	N	N
Micavibrio	aeruginosavorus	ARL-13	N	N	N	N
Neisseria	gonorrhoeae	FA 1090	N	N	N	N
Neisseria	lactamica	020-06	N	N	N	N
Neisseria	meningitidis	Z2491	N	N	N	N
Neisseria	meningitidis	MC58	N	N	N	N
Neisseria	meningitidis	FAM18	N	N	N	N
Neisseria	meningitidis	53442	N	N	N	N
Neisseria	meningitidis	alpha14	N	N	N	N
Neisseria	meningitidis	8013	N	N	N	N
Neisseria	meningitidis	alpha710	N	N	N	N
Neisseria	meningitidis	M01-240355	N	N	N	N
Neisseria	meningitidis	NZ-05/33	N	N	N	N
Neisseria	meningitidis	M01-240149	N	N	N	N
Neisseria	meningitidis	M04-240196	N	N	N	N
Neisseria	meningitidis	H44/76	N	N	N	N
Neisseria	meningitidis	G2136	N	N	N	N
Neisseria	meningitidis	WUE	N	N	N	N
Neisseria	gonorrhoeae	NCCP11945	Y	N	N	N
Neisseria	gonorrhoeae	TCDC-NG08107	Y	N	N	N
Nitrobacter	winogradskyi	Nb-255	N	N	Y (1)	N
Nitrobacter	hamburgensis	X14	Y	N	Y (2)	N
Nitrosomonas	europaea	ATCC 19718	N	N	N	N
Nitrosomonas	sp.	Is79A3	N	N	N	N
Nitrosomonas	eutropha	C91	Y	N	N	N
Nitrosomonas	sp.	AL212	Y	N	N	N
Nitrosospira	multiformis	ATCC 25196	Y	N	Y (1)	N
Novosphingobium	sp.	PP1Y	Y	N	Y (1)	N
Novosphingobium	aromaticivorans	DSM 12444	Y	N	Y (1)	N
Ochrobactrum*	anthropi	ATCC 49188	Y	N	Y (2)	N
Oligotropha	carboxidovorans	OM5 (59155)	N	N	Y (1)	N
Oligotropha	carboxidovorans	OM4	Y	N	Y (1)	N
Oligotropha	carboxidovorans	OM5 (PRJNA72795)	Y	N	Y (1)	N
Orientia	tsutsugamushi	str. Ikeda	N	N	N	N
Orientia	tsutsugamushi	str. Boryong	N	N	N	N
Paracoccus	denitrificans	SD1	N	N	N	N
Paracoccus	denitrificans	PD1222	Y	N	Y (1)	N
Parvibaculum	lavamentivorans	DS-1	N	N	Y (1)	N
Parvularcula	bermudensis	HTCC2503	N	N	N	N
Pelagibacterium	halotolerans	B2	Y	N	Y (1)	N
Phaeobacter	gallaeciensis	2.1	Y	N	Y (1)	N
Phaeobacter	gallaeciensis	DSM 17395	Y	N	Y (1)	N
Phenylobacterium	zucineum	HLK1	Y	N	Y (1)	N
Polaromonas	sp.	JS666	Y	N	N	N
Polaromonas	naphthalenivorans	CJ2	Y	N	N	N
Polymorphum	gilvum	SL003B-26A1	Y	N	N	N
Polynucleobacter	necessarius subsp. necessarius	STIR1	N	N	N	N
Polynucleobacter	necessarius subsp. asymbioticus	QLW-P1DMWA-1	N	N	N	N
Pseudogulbenkiania	sp.	NH8B	N	N	N	N
Pseudovibrio	sp.	FO-BEG1	Y	N	N	N
Pusillimonas	sp.	T7-7	Y	N	N	N
Ralstonia	eutropha	JMP134	Y	N	Y (1)	N
Ralstonia	eutropha	H16	Y	N	Y (1)	N
Ralstonia	pickettii	12J	Y	N	Y (1)	N
Ralstonia	pickettii	12D	Y	N	Y (1)	N
Ralstonia	solanacearum	GMI1000	Y	N	Y (1)	N
Ralstonia	solanacearum	PSI07	Y	N	Y (1)	N
Ralstonia	solanacearum	CFBP2957	Y	N	Y (1)	N
Ralstonia	solanacearum	CMR15	Y	N	Y (1)	N
Ralstonia	solanacearum	Po82	Y	N	Y (1)	N
Ramlibacter	tataouinensis	TTB310	N	N	N	N
Rhizobium	tropici	CIAT 899	Y	Y	Y (1)	N
Rhizobium	etli	CFN 42	Y	Y	Y (2)	N
Rhizobium	leguminosarum bv. viciae	3841	Y	Y	Y (2)	N
Rhizobium	etli	CIAT 652	Y	Y	Y (3)	N
Rhizobium	leguminosarum bv. trifolii	WSM1325	Y	Y	Y (1)	Y (1)
Rhizobium	leguminosarum bv. trifolii	WSM2304	Y	Y	Y (2)	Y (1)#
Rhodobacter	sphaeroides	2.4.1	Y	N	N	N
Rhodobacter	sphaeroides	ATCC 17029	Y	N	N	N
Rhodobacter	sphaeroides	ATCC 17025	Y	N	N	N
Rhodobacter	sphaeroides	KD131	Y	N	N	N
Rhodobacter	capsulatus	SB 1003	Y	N	Y (1)	N
Rhodoferax	ferrireducens	T118	Y	N	N	N
Rhodomicrobium	vannielii	ATCC 17100	N	N	Y (1)	N
Rhodopseudomonas	palustris	BisB18	N	N	Y (1)	N
Rhodopseudomonas	palustris	BisB5	N	N	Y (1)	N
Rhodopseudomonas	palustris	HaA2	N	N	Y (1)	N
Rhodopseudomonas	palustris	BisA53	N	N	Y (1)	N
Rhodopseudomonas	palustris	TIE-1	N	N	Y (1)	N
Rhodopseudomonas	palustris	DX-1	N	N	Y (1)	N
Rhodopseudomonas	palustris	CGA009	Y	N	Y (1)	N
Rhodospirillum	centenum	SW	N	N	N	N
Rhodospirillum	photometricum	DSM	N	N	N	N
Rhodospirillum	rubrum	F11	N	N	N	N
Rhodospirillum	rubrum	ATCC 11170	Y	N	N	N
Rickettsia	akari	str. Hartford	N	N	N	N
Rickettsia	bellii	RML369-C	N	N	N	N
Rickettsia	bellii	OSU 85-389	N	N	N	N
Rickettsia	canadensis	str. McKiel	N	N	N	N
Rickettsia	canadensis	str. CA410	N	N	N	N
Rickettsia	conorii	str. Malish	N	N	N	N
Rickettsia	heilongjiangensis	54	N	N	N	N
Rickettsia	japonica	YH	N	N	N	N
Rickettsia	montanensis	str. OSU 85-930	N	N	N	N
Rickettsia	parkeri	str. Portsmouth	N	N	N	N
Rickettsia	philipii	str. 364D	N	N	N	N
Rickettsia	prowazekii	str. Madrid	N	N	N	N
Rickettsia	prowazekii	Rp22	N	N	N	N
Rickettsia	prowazekii	str. BuV67-CWPP	N	N	N	N
Rickettsia	prowazekii	str. Chernikova	N	N	N	N
Rickettsia	prowazekii	str. Dachau	N	N	N	N
Rickettsia	prowazekii	str. GvV257	N	N	N	N
Rickettsia	prowazekii	str. Katsinyian	N	N	N	N
Rickettsia	prowazekii	str. RpGvF24	N	N	N	N
Rickettsia	rickettsii	str. Sheila	N	N	N	N
Rickettsia	rickettsii	str. Iowa	N	N	N	N
Rickettsia	rickettsii	str. Arizona	N	N	N	N
Rickettsia	rickettsii	str. Brazil	N	N	N	N
Rickettsia	rickettsii	str. Colombia	N	N	N	N
Rickettsia	rickettsii	str. Hauke	N	N	N	N
Rickettsia	rickettsii	str. Hlp#2	N	N	N	N
Rickettsia	slovaca	13-B	N	N	N	N
Rickettsia	slovaca	str. D-CWPP	N	N	N	N
Rickettsia	typhi	str. Wilmington,	N	N	N	N
Rickettsia	typhi	str. B9991CWPP	N	N	N	N
Rickettsia	typhi	str. TH1527	N	N	N	N
Rickettsia	africae	ESF-5	Y	N	N	N
Rickettsia	australis	str. Cutlack	Y	N	N	N
Rickettsia	felis	URRWXCal2	Y	N	N	N
Rickettsia	massiliae	MTU5	Y	N	N	N
Rickettsia	massiliae	str. AZT80	Y	N	N	N
Rickettsia	peacockii	str. Rustic	Y	N	N	N
Rickettsia	rhipicephali	str. 3-7-female6-CWPP	Y	N	N	N
Rickettsia	rickettsii	str. Hino	Y	N	N	N
Roseobacter	denitrificans	Och 114	Y	N	N	N
Roseobacter	litoralis	Och 149	Y	N	N	N
Rubrivivax	gelatinosus	IL144	N	N	N	N
Ruegeria	pomeroyi	DSS-3	Y	N	Y (1)	N
Ruegeria	sp.	TM1040	Y	N	Y (1)	N
Sideroxydans	lithotrophicus	ES-1	N	N	N	N
Sinorhizobium	fredii	NGR234	Y	Y	Y (2)	N
Sinorhizobium	medicae	WSM419	Y	Y	Y (2)	N
Sinorhizobium	meliloti	BL225C	Y	Y	Y (2)	N
Sinorhizobium	fredii	USDA 257	Y	Y	Y (2)	Y (1)#
Sinorhizobium	meliloti	1021	Y	Y	Y (2)	Y (1)#
Sinorhizobium	meliloti	AK83	Y	Y	Y (2)	Y (1)#
Sinorhizobium	meliloti	SM11	Y	Y	Y (2)	Y (1)#
Sinorhizobium	meliloti	Rm41	Y	Y	Y (2)	Y (1)#
Sinorhizobium	meliloti	GR4	Y	Y	Y (2)	Y (1)#
Sinorhizobium	fredii	HH103	Y	Y	Y (3)	Y (1)#
Sphingobium	chlorophenolicum	L-1	Y	N	N	N
Sphingobium	japonicum	UT26S	Y	N	Y (1)	N
Sphingobium	sp.	SYK-6	Y	N	Y (2)	N
Sphingomonas	wittichii	RW1	Y	N	Y (1)	N
Sphingopyxis	alaskensis	RB2256	Y	N	Y (1)	N
Starkeya	novella	DSM 506	N	N	Y (1)	N
Taylorella	asinigenitalis	MCE3	N	N	N	N
Taylorella	equigenitalis	MCE9	N	N	N	N
Taylorella	equigenitalis	ATCC 35865	N	N	N	N
Thauera	sp.	MZ1T	Y	N	N	N
Thiobacillus	denitrificans	ATCC 25259	N	N	Y (1)	N
Thiomonas	sp.	str. 3As	Y	N	N	N
Thiomonas	intermedia	K12	Y	N	N	N
Tistrella	mobilis	KA081020-065	Y	N	Y (2)	N
Variovorax	paradoxus	S110	N	N	N	N
Variovorax	paradoxus	EPS	N	N	N	N
Verminephrobacter	eiseniae	EF01-2	Y	N	N	N
Wolbachia	sp.	str. TRS	N	N	N	N
Wolbachia	sp.	endosymbiont of Drosophila melanogaster	N	N	N	N
Wolbachia	sp.	wRi	N	N	N	N
Wolbachia	sp.	endosymbiont of Culex quinquefasciatus Pel	N	N	N	N
Xanthobacter	autotrophicus	Py2	Y	N	Y (2)	N
Zymomonas	mobilis subsp. mobilis	ZM4	N	N	N	N
Zymomonas	mobilis subsp. mobilis	NCIMB 11163	Y	N	N	N
Zymomonas	mobilis subsp. pomaceae	ATCC 29192	Y	N	N	N
Zymomonas	mobilis subsp. mobilis	ATCC 10988	Y	N	N	N
Zymomonas	mobilis subsp. mobilis	ATCC 29191	Y	N	N	N
Y and N indicate presence and absence, respectively. Numbers in brackets indicate the number of chromosomic or plasmid imuBC cassettes.
Genera that contain rhizobial species with plasmid nodABC genes are highlighted in grey.
* Note that Agrobacterium and Ochrobactrum contain rhizobia [1,2] yet no rhizobial strain has been sequenced within these genera.
Agrobacterium and Rhizobium genera do not form two separate clades and have been proposed to be amalgamated [3].
# imuBC genes present on the symbiotic plasmid
References
1. Velazquez E, Peix A, Zurdo-Pineiro JL, Palomo JL, Mateos PF, et al. (2005) The coexistence of symbiosis and pathogenicity-determining genes in Rhizobium rhizogenes strains enables them to induce nodules and tumors or hairy roots in plants. Mol Plant-Microbe Interact 18: 1325-1332.
2. Trujillo ME, Willems A, Abril A, Planchuelo AM, Rivas R, et al. (2005) Nodulation of Lupinus albus by strains of Ochrobactrum lupini sp. nov. Appl Environ Microbiol 71: 1318-1325.
3. Young JM, Kuykendall LD, Martinez-Romero E, Kerr A, Sawada H (2001) A revision of Rhizobium Frank 1889, with an emended description of the genus, and the inclusion of all species of Agrobacterium Conn 1942 and Allorhizobium undicola de Lajudie et al. 1998 as new combinations: Rhizobium radiobacter, R. rhizogenes, R. rubi, R. undicola and R. vitis. Int J Syst Evol Microbiol 51: 89-103.
