# Supplementary material for: Transient Hypermutagenesis Accelerates the Evolution of Legume Endosymbionts following Horizontal Gene Transfer
Source: PLoS Biol. 2014 Sep 2;12(9):e1001942. doi: 10.1371/journal.pbio.1001942 (PMC4151985; doi:10.1371/journal.pbio.1001942)
Supplement: Table S4 — Mutations detected in pools of clones. Sheet 1: Ralstonia pools; sheet 2: Ralstonia clones of JM3 pools; sheet 3: C. taiwanensis pools. a, position on the replicon; b, position on the CDS. c, for intergenic mutations; d, mutations are validated by Sanger sequencing of PCR fragments from individual clones (A), sub-pools of five clones (B) or ten clones (C). Information is: nucleotide change/SNP, INSertion or DELetion/transition (ts) or transversion (tv)/codon change/aa change/nonsynonymous or synonymous mutation/score/allele ratio/sequencing technology/single end (se) or paired end (pe)/automatic. (XLSX) [file pbio.1001942.s010.xlsx]

## Sheet: Ralstonia pools
Table S4. Mutations detected in pools of clones.
point mutations					pools
Absolute Positiona	Relative Positionb	GO Label	GO Description	Distance to the flanking GOc	N1	N2	N3	N4	J1	J2	J3	J4	J5	JM1	JM2	J6	J10	JM5	JM12	J7	JM6	JM7	Validationsd
2031209	-	RSc1847 RSc1848	putative integrase / recombinase protein|2029858|2031096|-2 putative transmembrane protein|2031488|2031943|-1	113 279	T/G|SNP|tv|0.491|14/229|solexa|se|automatic	-	-	-	-	-	-	-	T/G|SNP|tv|0.48|50/1483|solexa|pe|automatic	-	-	-	-	-	-	-	-	-	Y (A)
26916	-	pRALTA_0018 pRALTA_0019	conserved hypothetical protein|25037|26707|-1 hypothetical protein|27044|27472|+2	209 128	G/A|SNP|ts|0.517|9/191|solexa|se|automatic	-	-	-	-	-	-	-	-	-	-	-	-	-	-	-	-	-	Y (A)
527361	608	RSp0416	aleB|TonB-dependent siderophore receptor|526754|529192|+2	-	C/T|SNP|ts|TCC/TTC|S203F|nonsyn|0.994|230/230|solexa|se|automatic	-	-	-	-	-	-	-	-	-	-	-	-	-	-	-	-	-	Y (A)
19460	177	pRALTA_0015	conserved hypothetical protein|18326|19636|-1	-	-	G/A|SNP|ts|CTC/CTT|L59L|syn|0.983|178/179|solexa|se|automatic	-	-	-	-	-	-	-	-	-	-	-	-	-	-	-	-	Y (A)
3273095	73	RS05587	tRNA-thrT|tRNA-Thr|3273093|3273167|-1	-	-	G/A|SNP|ts|0.488|19/240|solexa|se|automatic	-	-	-	-	-	-	-	-	-	-	-	-	-	-	-	-	N (A)
657831	293	RSp0527	conserved exported protein of unknown function|657539|658048|+2	-	-	C/T|SNP|ts|TCG/TTG|S98L|nonsyn|0.538|16/210|solexa|se|automatic	-	-	-	-	-	-	-	-	-	-	-	-	-	-	-	-
739955	768	RSc0691	cpsG|phosphomannomutase|739188|740573|+3	-	-	C/T|SNP|ts|ATC/ATT|I256I|syn|0.516|8/242|solexa|se|automatic	-	-	-	-	-	-	-	-	-	-	-	-	-	-	-	-	Y (A)
2280715	101	RSc2106	putative transporter subunit: ATP-binding component of ABC superfamily transporter|2280615|2281352|+3	-	-	-	-/T|INS|0.461|9/259|solexa|se|automatic	-	-	-	-	-	-	-	-	-	-	-	-	-	-	-	N (C)
320796	-	RSp0246 RSp0247	ahpF|alkyl hydroperoxide reductase, F52a subunit, FAD/NAD(P)-binding|319171|320745|+1 fur|Ferric uptake regulation protein (Ferric uptake regulator)|321184|321639|+1	51 388	-	-	-/T|INS|0.392|8/234|solexa|se|automatic	-	-	-	-	-	-	-	-	-	-	-	-	-	-/T|INS|0.416|20/602|solexa|pe|automatic	-	Y (C)
2280714	100	RSc2106	putative transporter subunit: ATP-binding component of ABC superfamily transporter|2280615|2281352|+3	-	-	-	-/G|INS|0.461|9/257|solexa|se|automatic	-	-	-	-	-	-	-	-	-	-	-	-	-	-	-	N (C)
728232	1236	RSc0679	pyrC|Dihydroorotase, Carbamoylaspartic dehydrase|726997|728274|+1	-	-	-	G/T|SNP|tv|CGG/CGT|R412R|syn|0.482|11/279|solexa|se|automatic	-	-	-	-	-	-	-	-	-	-	-	-	-	-	-	Y (A)
678236	38	RALSOc_0681	protein of unknown function|678199|678321|+1	-	-	-	C/T|SNP|ts|TCG/TTG|S13L|nonsyn|0.984|290/290|solexa|se|automatic	-	-	-	-	-	-	-	-	-	-	-	-	-	-	-	Y (A)
486253	-	pRALTA_0583 pRALTA_0584	transposase, IS5 family|485222|486184|-1 transposase fragment, IS5 family|486341|486940|+2	69 88	-	-	-	T/C|SNP|ts|0.583|265/1057|solexa|pe|automatic	-	T/C|SNP|ts|0.571|238/940|solexa|pe|automatic	-	-	-	-	-	-	-	-	-	-	-	-
967958	-	RSc0915 RSc0916	rfaD|ADP-L-glycero-D-mannoheptose-6-epimerase, NAD(P)-binding|966945|967940|+3 conserved exported protein of unknown function|968070|968387|+3	18 112	-	-	-	G/C|SNP|tv|0.403|38/1211|solexa|pe|automatic	-	-	-	-	-	-	-	-	-	-	-	-	-	-	Y (C)
899781	760	RSp0710	putative membrane protein; DMT domain|899629|900540|-3	-	-	-	-	C/T|SNP|ts|GGT/AGT|G254S|nonsyn|0.513|47/819|solexa|pe|automatic	-	-	-	-	-	-	-	-	-	-	-	-	-	-	Y (C)
917561	223	RSp0731	Putative Type III effector, with T6P synthase domain|917339|919012|+2	-	-	-	-	C/T|SNP|ts|CCC/TCC|P75S|nonsyn|0.441|54/856|solexa|pe|automatic	-	-	-	-	-	-	-	-	-	-	-	-	-	-	N (C)
486248	-	pRALTA_0583 pRALTA_0584	transposase, IS5 family|485222|486184|-1 transposase fragment, IS5 family|486341|486940|+2	64 93	-	-	-	C/T|SNP|ts|0.57|263/1056|solexa|pe|automatic	-	C/T|SNP|ts|0.566|239/936|solexa|pe|automatic	-	-	-	-	-	-	-	-	-	-	-	-
968020	-	RSc0915 RSc0916	rfaD|ADP-L-glycero-D-mannoheptose-6-epimerase, NAD(P)-binding|966945|967940|+3 conserved exported protein of unknown function|968070|968387|+3	80 50	-	-	-	C/T|SNP|ts|0.485|64/1275|solexa|pe|automatic	-	-	-	-	-	-	-	-	-	-	-	-	-	-	Y (C)
226048	-	pRALTA_0263 pRALTA_0264	hypothetical protein|225736|225972|-2 transposase, IS5 family|226212|227174|-3	76 164	-	-	-	C/G|SNP|tv|0.602|396/1757|solexa|pe|automatic	-	C/G|SNP|tv|0.591|359/1530|solexa|pe|automatic	-	-	-	-	-	-	-	-	-	-	-	-
3077637	568	RSc2858	Putative zinc protease protein|3077050|3078204|-2	-	-	-	-	C/A|SNP|tv|GTC/TTC|V190F|nonsyn|0.46|43/1039|solexa|pe|automatic	-	-	-	-	-	-	-	-	-	-	-	-	-	-	Y (C)
226056	-	pRALTA_0263 pRALTA_0264	hypothetical protein|225736|225972|-2 transposase, IS5 family|226212|227174|-3	84 156	-	-	-	A/G|SNP|ts|0.604|393/1650|solexa|pe|automatic	-	A/G|SNP|ts|0.584|357/1422|solexa|pe|automatic	-	-	-	-	-	-	-	-	-	-	-	-
226023	-	pRALTA_0263 pRALTA_0264	hypothetical protein|225736|225972|-2 transposase, IS5 family|226212|227174|-3	51 189	-	-	-	A/G|SNP|ts|0.582|349/1751|solexa|pe|automatic	-	A/G|SNP|ts|0.565|319/1566|solexa|pe|automatic	-	-	-	-	-	-	-	-	-	-	-	-
1725787	625	RSp1370	nosD|periplasmic copper-binding NosD protein|1725163|1726434|+1	-	-	-	-	-	T/C|SNP|ts|TCC/CCC|S209P|nonsyn|0.426|13/396|solexa|se|automatic	-	-	-	-	-	-	-	-	-	-	-	-	-
100664	36	RSp0092	conserved protein of unknown function|100629|100997|+3	-	-	-	-	-	G/T|SNP|tv|GAG/GAT|E12D|nonsyn|0.41|15/375|solexa|se|automatic	-	-	-	-	-	-	-	-	-	-	-	-	-
947475	369	RSc0897	gph|2-phosphoglycolate phosphatase|947154|947843|-3	-	-	-	-	-	G/A|SNP|ts|TTC/TTT|F123F|syn|0.467|18/238|solexa|se|automatic	-	-	-	-	-	-	-	-	-	-	-	-	-
201215	381	RSc0178	glmS|L-glutamine:D-fructose-6-phosphate aminotransferase|200835|202673|+3	-	-	-	-	-	G/A|SNP|ts|GTG/GTA|V127V|syn|0.516|11/264|solexa|se|automatic	-	-	-	-	-	-	-	-	-	-	-	-	-
1379100	54	RSc1293	emrA|Multidrug resistance protein A|1377867|1379153|-3	-	-	-	-	-	G/A|SNP|ts|GCC/GCT|A18A|syn|0.4|7/171|solexa|se|automatic	-	-	-	-	-	-	-	-	-	-	-	-	-
43114	1234	RSc0039	putative sensor histidine kinase|41881|43227|+1	-	-	-	-	-	G/A|SNP|ts|GAG/AAG|E412K|nonsyn|0.436|17/265|solexa|se|automatic	-	-	-	-	-	-	-	-	-	-	-	-	-
1379099	55	RSc1293	emrA|Multidrug resistance protein A|1377867|1379153|-3	-	-	-	-	-	G/A|SNP|ts|CCC/TCC|P19S|nonsyn|0.4|7/171|solexa|se|automatic	-	-	-	-	-	-	-	-	-	-	-	-	-
735341	1745	RSp0603	putative serine protease protein|735094|737085|-3	-	-	-	-	-	G/A|SNP|ts|CCC/CTC|P582L|nonsyn|0.522|14/310|solexa|se|automatic	-	-	-	-	-	-	-	-	-	-	-	-	-
27503	-	pRALTA_0019 pRALTA_0020	hypothetical protein|27044|27472|+2 conserved hypothetical protein|27586|28026|+1	31 83	-	-	-	-	G/A|SNP|ts|0.516|11/271|solexa|se|automatic	-	-	-	-	-	-	-	-	-	-	-	-	-
265850	939	RSp0215	putative type III effector protein (Hlk2)|264912|267176|+3	-	-	-	-	-	C/T|SNP|ts|GCC/GCT|A313A|syn|0.521|14/331|solexa|se|automatic	-	-	-	-	-	-	-	-	-	-	-	-	-
2085312	711	RSc1896	prophage integrase|2084602|2085837|+1	-	-	-	-	-	C/T|SNP|ts|GCC/GCT|A237A|syn|0.516|12/200|solexa|se|automatic	-	-	-	-	-	-	-	-	-	-	-	-	-
325971	373	pRALTA_0380	fixB|Electron transfer flavoprotein, alpha subunit|325216|326343|-2	-	-	-	-	-	C/T|SNP|ts|GAG/AAG|E125K|nonsyn|0.518|14/247|solexa|se|automatic	-	-	-	-	-	-	-	-	-	-	-	-	-
2085313	712	RSc1896	prophage integrase|2084602|2085837|+1	-	-	-	-	-	C/T|SNP|ts|CCG/TCG|P238S|nonsyn|0.515|12/201|solexa|se|automatic	-	-	-	-	-	-	-	-	-	-	-	-	-
330661	1555	pRALTA_0384	nifB|NifB FeMo cofactor biosynthesis protein|329107|330678|+1	-	-	-	-	-	C/T|SNP|ts|CAG/TAG|Q519*|nonsense|0.43|18/301|solexa|se|automatic	-	-	-	-	-	-	-	-	-	-	-	-	-
84919	573	pRALTA_0089	transposase, IS5 family|84347|85306|+2	-	-	-	-	-	C/T|SNP|ts|ATC/ATT|I191I|syn|0.484|17/314|solexa|se|automatic	-	-	-	-	-	-	-	-	-	-	-	-	-
420737	-	pRALTA_0492 pRALTA_0493	hypothetical protein|420281|420718|-1 transposase fragment, IS30 family|421467|421766|-3	19 730	-	-	-	-	C/T|SNP|ts|0.466|12/279|solexa|se|automatic	-	-	-	-	-	-	-	-	-	-	-	-	-
1888966	-	RSp1505 RSp1506	norB|nitric oxide reductase (Subunit b) transmembrane protein|1886549|1888819|+2 putative transcriptional regulator, GntR, HTH, UbiC domains|1889078|1889800|+2	147 112	-	-	-	-	C/A|SNP|tv|0.523|13/247|solexa|se|automatic	-	-	-	-	-	-	-	-	-	-	-	-	-
184958	454	RSp0160	Putative type III effector protein (Hlk3)|184505|186637|+2	-	-	-	-	-	A/T|SNP|tv|ACC/TCC|T152S|nonsyn|0.482|17/415|solexa|se|automatic	-	-	-	-	-	-	-	-	-	-	-	-	-
1269797	-	RSc1200 RSc1201	putative ABC-type transport system, permease component|1268948|1269739|+2 putative transcription regulator protein, TetR-related|1269808|1270437|+1	58 11	-	-	-	-	-	T/C|SNP|ts|0.507|60/1101|solexa|pe|automatic	-	-	-	-	-	-	-	-	-	-	-	-	N (B)
3434272	419	RSc3175	putative transmembrane protein|3434022|3434690|-3	-	-	-	-	-	-	T/A|SNP|tv|TAT/TTT|Y140F|nonsyn|0.475|65/1410|solexa|pe|automatic	-	-	-	-	-	-	-	-	-	-	-	-	N (B)
1323493	-	RSp1044 RSp1045	putative cobalt-nickel-resistance system transmembrane protein (cnrT)|1322358|1323416|+3 conserved hypothethical protein|1323571|1324014|+1	77 78	-	-	-	-	-	T/A|SNP|tv|0.491|50/953|solexa|pe|automatic	-	-	-	-	-	-	-	-	-	-	-	-
609822	62 980	RALSOc_0602 RSc0565	protein of unknown function|609761|609922|+2rfaF|ADP-heptose:LPS heptosyltransferase II|609776|610801|-1	-	-	-	-	-	-	G/C|SNP|tv|GGG/GCG|G21A|nonsyn|0.426|61/1155|solexa|pe|automaticG/C|SNP|tv|CCC/CGC|P327R|nonsyn|0.426|61/1155|solexa|pe|automatic	-	-	-	-	-	-	-	-	-	-	-	-
428697	66	pRALTA_0505	transposase fragment, IS66 family|428304|428762|-3	-	-	-	-	-	-	G/C|SNP|tv|GGC/GGG|G22G|syn|0.422|48/1149|solexa|pe|automatic	-	-	-	-	-	-	-	-	-	-	-	-
1996579	606	RSc1826	putative oxidoreductase|1994866|1997184|-2	-	-	-	-	-	-	G/A|SNP|ts|TTC/TTT|F202F|syn|0.502|50/1119|solexa|pe|automatic	-	-	-	-	-	-	-	-	-	-	-	-	N (B)
863525	56	RSc0820	putative transcription regulator protein|862903|863580|-2	-	-	-	-	-	-	G/A|SNP|ts|TCG/TTG|S19L|nonsyn|0.528|69/1183|solexa|pe|automatic	-	-	-	-	-	-	-	-	-	-	-	-
31353	1640	RSp0027	mntH|manganese transport transmembrane protein and ABC-type Fe3+-siderophore transport system|29714|31357|+2	-	-	-	-	-	-	G/A|SNP|ts|GGG/GAG|G547E|nonsyn|0.477|62/1143|solexa|pe|automatic	-	-	-	-	-	-	-	-	-	-	-	-	N (B)
384852	352	RSp0295	putative hemolysin-type protein|384501|386579|+3	-	-	-	-	-	-	G/A|SNP|ts|GGC/AGC|G118S|nonsyn|0.521|75/1333|solexa|pe|automatic	-	-	-	-	-	-	-	-	-	-	-	-
1594418	1199	RSc1491	putative phage-related protein|1593220|1595526|+1	-	-	-	-	-	-	G/A|SNP|ts|GGA/GAA|G400E|nonsyn|0.457|46/1261|solexa|pe|automatic	-	-	-	-	-	-	-	-	-	-	-	-
1140463	454	RSc1082	putative outer membrane porin protein|1140010|1141194|+1	-	-	-	-	-	-	G/A|SNP|ts|GAT/AAT|D152N|nonsyn|0.463|49/1000|solexa|pe|automatic	-	-	-	-	-	-	-	-	-	-	-	-
196018	262	pRALTA_0229	conserved hypothetical protein|195757|196608|+1	-	-	-	-	-	-	G/A|SNP|ts|GAC/AAC|D88N|nonsyn|0.511|51/1048|solexa|pe|automatic	-	-	-	-	-	-	-	-	-	-	-	-
1637658	472	RSc1533	phoU|negative regulator of PhoR/PhoB two-component regulator|1637187|1637894|+3	-	-	-	-	-	-	G/A|SNP|ts|GAA/AAA|E158K|nonsyn|0.52|61/999|solexa|pe|automatic	-	-	-	-	-	-	-	-	-	-	-	-
404104	466	pRALTA_0471	putative Sterol desaturase; putative membrane protein|403742|404569|-1	-	-	-	-	-	-	G/A|SNP|ts|CTG/TTG|L156L|syn|0.515|61/1231|solexa|pe|automatic	-	-	-	-	-	-	-	-	-	-	-	-
1099477	567	RSc1044	Peptidase S49|1098911|1100047|+2	-	-	-	-	-	-	G/A|SNP|ts|AAG/AAA|K189K|syn|0.51|60/1221|solexa|pe|automatic	-	-	-	-	-	-	-	-	-	-	-	-
466265	-	RSc0438 RSc0439	putative transporter component, transmembrane domains|465709|466143|-2 lipase/esterase protein (bah)|466349|467302|+2	122 84	-	-	-	-	-	G/A|SNP|ts|0.506|48/836|solexa|pe|automatic	-	-	-	-	-	-	-	-	-	-	-	-
1054649	-	RALSOc_1076 RSc1004	exported protein of unknown function|1054110|1054421|+3 rutE|oxidoreductase subunit of the alternative pyrimidine degradation pathway|1054966|1055553|+1	228 317	-	-	-	-	-	G/A|SNP|ts|0.477|69/1103|solexa|pe|automatic	-	-	-	-	-	-	-	-	-	-	-	-
2605009	-	RSc2397 RSc2398	cobT|Nicotinate-nucleotide--dimethylbenzimidazole phosphoribosyltransferase|2603895|2604959|-3 putative vitamin B12-transporting ATPase BtuD-like|2605153|2605992|-2	50 144	-	-	-	-	-	G/A|SNP|ts|0.42|47/1226|solexa|pe|automatic	-	-	-	-	-	-	-	-	-	-	-	-
882301	141	RSc0840	conserved protein of unknown function|882161|882373|+2	-	-	-	-	-	-	C/T|SNP|ts|TTC/TTT|F47F|syn|0.512|71/1245|solexa|pe|automatic	-	-	-	-	-	-	-	-	-	-	-	-
1129889	123	RSc1075	Putative sensor protein, histidine kinase transcription regulator|1129767|1132121|+3	-	-	-	-	-	-	C/T|SNP|ts|TTC/TTT|F41F|syn|0.521|40/900|solexa|pe|automatic	-	-	-	-	-	-	-	-	-	-	-	-
208398	447	RSc0185	putative universal stress protein uspa and related nucleotide-binding proteins|207952|208791|+1	-	-	-	-	-	-	C/T|SNP|ts|TTC/TTT|F149F|syn|0.443|58/1489|solexa|pe|automatic	-	-	-	-	-	-	-	-	-	-	-	-
59250	594	pRALTA_0054	transposase fragment, IS66 family|58683|59843|-3	-	-	-	-	-	-	C/T|SNP|ts|TGG/TGA|W198*|nonsense|0.491|33/672|solexa|pe|automatic	-	-	-	-	-	-	-	-	-	-	-	-
1713093	368	RSp1363	putative methyl-accepting chemotaxis transducer transmembrane protein|1712726|1714357|+2	-	-	-	-	-	-	C/T|SNP|ts|TCA/TTA|S123L|nonsyn|0.457|49/1535|solexa|pe|automatic	-	-	-	-	-	-	-	-	-	-	-	-	Y (B)
587676	3	RSp0473	conserved protein of unknown function|587100|587678|-1	-	-	-	-	-	-	C/T|SNP|ts|GTG/GTA|V1V|syn|0.51|78/1291|solexa|pe|automatic	-	-	-	-	-	-	-	-	-	-	-	-	N (B)
1983451	1685	RSc1815	AvrBs3|type III effector protein avrbs3 family|1981767|1984844|+3	-	-	-	-	-	-	C/T|SNP|ts|GCC/GTC|A562V|nonsyn|0.492|55/991|solexa|pe|automatic	-	-	-	-	-	-	-	-	-	-	-	-
32353	457	pRALTA_0025	hypothetical protein|32207|32809|-1	-	-	-	-	-	-	C/T|SNP|ts|GAT/AAT|D153N|nonsyn|0.492|39/890|solexa|pe|automatic	-	-	-	-	-	-	-	-	-	-	-	-
1517954	1010	RSc1417	lpxB|Lipid-A-disaccharide synthase|1516945|1518117|+1	-	-	-	-	-	-	C/T|SNP|ts|CCC/CTC|P337L|nonsyn|0.444|23/720|solexa|pe|automatic	-	-	-	-	-	-	-	-	-	-	-	-
290603	665	RSp0232	putative esterase/lipase protein|289939|290871|+1	-	-	-	-	-	-	C/T|SNP|ts|CCC/CTC|P222L|nonsyn|0.475|53/1025|solexa|pe|automatic	-	-	-	-	-	-	-	-	-	-	-	-
1132741	401	RSp0896	pcaK|4-hydroxybenzoate transporter|1132341|1133717|+3	-	-	-	-	-	-	C/T|SNP|ts|CCC/CTC|P134L|nonsyn|0.488|34/1127|solexa|pe|automatic	-	-	-	-	-	-	-	-	-	-	-	-
3133819	306	RSc2908	opgG|Glucans biosynthesis protein G precursor|3133514|3135028|+2	-	-	-	-	-	-	C/T|SNP|ts|ATC/ATT|I102I|syn|0.487|41/1018|solexa|pe|automatic	-	-	-	-	-	-	-	-	-	-	-	-
383032	932	pRALTA_0443	putative Branched-chain amino acid transport system, Inner-membrane component|382959|383963|-3	-	-	-	-	-	-	C/T|SNP|ts|AGG/AAG|R311K|nonsyn|0.512|58/1350|solexa|pe|automatic	-	-	-	-	-	-	-	-	-	-	-	-
1155270	-	RSp0915 RSp0916	conserved protein of unknown function|1154856|1154984|+3 putative vacj-related lipoprotein|1155504|1156394|-1	286 234	-	-	-	-	-	C/T|SNP|ts|0.523|79/1248|solexa|pe|automatic	-	-	-	-	-	-	-	-	-	-	-	-	Y (B)
131760	-	pRALTA_0149 pRALTA_0150	putative Histone-like DNA-binding protein|131282|131713|+2 hypothetical protein|131857|132057|-2	47 97	-	-	-	-	-	C/T|SNP|ts|0.471|49/1011|solexa|pe|automatic	-	-	-	-	-	-	-	-	-	-	-	-
321519	-	RSc0288 RSc0289	conserved protein of unknown function|321106|321423|+1 vsrA|Transmembrane sensor kinase vsrA|321920|323344|+2	96 401	-	-	-	-	-	C/T|SNP|ts|0.422|47/965|solexa|pe|automatic	-	-	-	-	-	-	-	-	-	-	-	-
3360102	17	RSc3120	conserved protein of unknown function, flavin-nucleotide-binding domain|3360086|3360769|+2	-	-	-	-	-	-	C/-|DEL|0.46|36/1198|solexa|pe|automatic	-	-	C/-|DEL|0.453|56/1710|solexa|pe|automatic	-	C/-|DEL|0.52|6/150|solexa|se|automatic	-	-	-	-	-	-	-	Y (B)
3443054	1774	RSc3183	putative hemagglutinin-related signal peptide protein|3442287|3444827|-3	-	-	-	-	-	-	A/G|SNP|ts|TTG/CTG|L592L|syn|0.512|57/1294|solexa|pe|automatic	-	-	-	-	-	-	-	-	-	-	-	-
325778	566	pRALTA_0380	fixB|Electron transfer flavoprotein, alpha subunit|325216|326343|-2	-	-	-	-	-	-	-	T/G|SNP|tv|CAG/CCG|Q189P|nonsyn|0.502|52/1009|solexa|pe|automatic	-	-	-	-	-	-	-	-	-	-	-
1399328	509	RSc1314	Cell wall-associated hydrolases (invasion-associated proteins)|1399060|1399836|-2	-	-	-	-	-	-	-	G/C|SNP|tv|GCG/GGG|A170G|nonsyn|0.113|137/784|solexa|pe|automatic	-	-	-	-	-	-	-	-	-	-	-
858021	627	RSc0813	sorA|fragment of cytrochrome C oxidoreductase subunit A (part 1)|857508|858647|-3	-	-	-	-	-	-	-	G/A|SNP|ts|TTC/TTT|F209F|syn|0.492|54/908|solexa|pe|automatic	-	-	-	-	-	-	-	-	-	-	-
1321061	133	RSp1043	Sensor protein, histidine kinase|1320929|1322329|+2	-	-	-	-	-	-	-	G/A|SNP|ts|GCC/ACC|A45T|nonsyn|0.624|296/955|solexa|pe|automatic	G/A|SNP|ts|GCC/ACC|A45T|nonsyn|0.609|334/1125|solexa|pe|automatic	-	-	-	-	-	-	-	-	-	-
1152705	-	RSp0913 RSp0914	putative Glucose-fructose oxidoreductase|1151382|1152512|+3 Lrr-gala family type III effector protein (Gala 1)|1152725|1154710|+2	193 20	-	-	-	-	-	-	G/A|SNP|ts|0.369|68/1093|solexa|pe|automatic	-	-	-	-	-	-	-	-	-	-	-
284087	1699	RSp0227	fcs|coenzyme A ligase, putative long-chain-fatty-acid--CoA ligase|282389|284263|+2	-	-	-	-	-	-	-	C/T|SNP|ts|CGG/TGG|R567W|nonsyn|0.511|60/1011|solexa|pe|automatic	-	-	-	-	-	-	-	-	-	-	-
150813	296	RSp0130	conserved protein of unknown function|150518|152083|+2	-	-	-	-	-	-	-	C/T|SNP|ts|CCC/CTC|P99L|nonsyn|0.539|46/327|solexa|pe|automatic	-	-	-	-	-	-	-	-	-	-	-
150814	297	RSp0130	conserved protein of unknown function|150518|152083|+2	-	-	-	-	-	-	-	C/T|SNP|ts|CCC/CCT|P99P|syn|0.546|46/331|solexa|pe|automatic	-	-	-	-	-	-	-	-	-	-	-
377760	294	pRALTA_0436	Conserved hypothetical protein|377467|378054|+1	-	-	-	-	-	-	-	C/T|SNP|ts|ACC/ACT|T98T|syn|0.507|58/1100|solexa|pe|automatic	-	-	-	-	-	-	-	-	-	-	-
310031	-	pRALTA_0362 pRALTA_0363	nodC|NodC N-acetylglucosaminyltransferase|308663|310015|-1 nodB|NodB chitooligosaccharide deacetylase|310428|311138|-3	16 397	-	-	-	-	-	-	A/G|SNP|ts|0.518|67/1253|solexa|pe|automatic	-	-	-	-	-	-	-	-	-	-	-
151123	606	RSp0130	conserved protein of unknown function|150518|152083|+2	-	-	-	-	-	-	-	-	-/T|INS|0.585|61/328|solexa|pe|automatic	-	-	-	-	-	-	-	-	-	-
484449	-	pRALTA_0581 pRALTA_0582	cspA|major cold shock protein|484123|484326|+1 conserved hypothetical protein|484743|484925|+3	123 294	-	-	-	-	-	-	-	T/C|SNP|ts|0.506|62/1205|solexa|pe|automatic	-	-	-	-	-	-	-	-	-	-
309326	690	pRALTA_0362	nodC|NodC N-acetylglucosaminyltransferase|308663|310015|-1	-	-	-	-	-	-	-	-	G/A|SNP|ts|TTC/TTT|F230F|syn|0.521|64/1255|solexa|pe|automatic	-	-	-	-	-	-	-	-	-	-
487780	546	RSp0383	fliD|flagellar hook-associated protein 2 (Filament cap protein)|487235|489292|+2	-	-	-	-	-	-	-	-	G/A|SNP|ts|TCG/TCA|S182S|syn|0.504|56/1120|solexa|pe|automatic	-	-	-	-	-	-	-	-	-	-
722699	356	RSp0587	conserved exported protein of unknown function|722584|723054|-3	-	-	-	-	-	-	-	-	G/A|SNP|ts|TCC/TTC|S119F|nonsyn|0.505|73/1161|solexa|pe|automatic	-	-	-	-	-	-	-	-	-	-	Y (B)
2092527	326	RSc1911	putative dna-methyltransferase protein|2092493|2092852|-1	-	-	-	-	-	-	-	-	G/A|SNP|ts|TCA/TTA|S109L|nonsyn|0.512|81/1158|solexa|pe|automatic	-	-	-	-	-	-	-	-	-	-	Y (B)
703020	1728	RSp0559	putative transmembrane protein|701293|703251|+1	-	-	-	-	-	-	-	-	G/A|SNP|ts|GGG/GGA|G576G|syn|0.505|60/998|solexa|pe|automatic	-	-	-	-	-	-	-	-	-	-	Y (B)
3694624	170	RSc3419	conserved protein of unknown function|3694512|3694793|-3	-	-	-	-	-	-	-	-	G/A|SNP|ts|GCC/GTC|A57V|nonsyn|0.513|64/1252|solexa|pe|automatic	-	-	-	-	-	-	-	-	-	-	Y (B)
382937	619	RSp0294	putative hemolysin-type calcium-binding protein|382319|384088|+2	-	-	-	-	-	-	-	-	G/A|SNP|ts|GAA/AAA|E207K|nonsyn|0.508|75/1254|solexa|pe|automatic	-	-	-	-	-	-	-	-	-	-
179760	114	pRALTA_0212	putative Lytic transglycosylase, Invasion protein (pilT homolog)|179436|179873|-3	-	-	-	-	-	-	-	-	G/A|SNP|ts|CTC/CTT|L38L|syn|0.517|61/1103|solexa|pe|automatic	-	-	-	-	-	-	-	-	-	-
2500764	398	RSc2299	putative multicopper oxidase, type 2|2499656|2501161|-1	-	-	-	-	-	-	-	-	G/A|SNP|ts|CCG/CTG|P133L|nonsyn|0.493|58/1022|solexa|pe|automatic	-	-	-	-	-	-	-	-	-	-
206519	1174	pRALTA_0239	Type I secretion system membrane fusion protein|206262|207692|-3	-	-	-	-	-	-	-	-	G/A|SNP|ts|CCC/TCC|P392S|nonsyn|0.52|91/1238|solexa|pe|automatic	-	-	-	-	-	-	-	-	-	-
191197	1050	pRALTA_0223	trbL|Type IV secretory pathway, conjugal transfert protein, putative permease|190148|191203|+2	-	-	-	-	-	-	-	-	G/A|SNP|ts|AAG/AAA|K350K|syn|0.517|60/1075|solexa|pe|automatic	-	-	-	-	-	-	-	-	-	-
56277	-	RSp0050 RSp0051	folB|putative dihydroneopterin aldolase protein|55676|56122|+2 putative porin signal peptide protein|56288|57436|+2	155 11	-	-	-	-	-	-	-	G/A|SNP|ts|0.486|80/1307|solexa|pe|automatic	-	-	-	-	-	-	-	-	-	-
2020566	144 27	RALSOc_1966 RSc1841	protein of unknown function|2019408|2020709|-3putative hydrolase or acyltransferase protein|2020540|2021427|+1	-	-	-	-	-	-	-	-	C/T|SNP|ts|GCG/GCA|A48A|syn|0.525|57/972|solexa|pe|automaticC/T|SNP|ts|CTC/CTT|L9L|syn|0.525|57/972|solexa|pe|automatic	-	-	-	-	-	-	-	-	-	-	Y (B)
175763	784	pRALTA_0206	Putative type IV pilus biosynthesis protein; putative pilO homolog; putative precursor|175305|176546|-3	-	-	-	-	-	-	-	-	C/T|SNP|ts|GCC/ACC|A262T|nonsyn|0.453|56/1057|solexa|pe|automatic	-	-	-	-	-	-	-	-	-	-
307561	121	pRALTA_0360	nodJ|NodJ membrane transport nodulation protein, ABC-type transporter|306893|307681|-1	-	-	-	-	-	-	-	-	C/T|SNP|ts|GAT/AAT|D41N|nonsyn|0.526|77/1249|solexa|pe|automatic	-	-	-	-	-	-	-	-	-	-
1042368	676	RSp0825	putative spermidine synthase (speE-like)|1042123|1043043|-3	-	-	-	-	-	-	-	-	C/T|SNP|ts|GAG/AAG|E226K|nonsyn|0.506|55/1063|solexa|pe|automatic	-	-	-	-	-	-	-	-	-	-
1943766	3373	RSp1545	Hemolysin; Filamentous haemagglutinin|1939063|1947138|-3	-	-	-	-	-	-	-	-	C/T|SNP|ts|GAA/AAA|E1125K|nonsyn|0.516|72/1363|solexa|pe|automatic	-	-	-	-	-	-	-	-	-	-
1823457	735	RSp1448	ttuE|pyruvate kinase; tartrate degradation|1822773|1824191|-1	-	-	-	-	-	-	-	-	C/T|SNP|ts|CTG/CTA|L245L|syn|0.492|69/1141|solexa|pe|automatic	-	-	-	-	-	-	-	-	-	-	Y (B)
2243635	198	RSc2070	putative branched amino acid ABC transporter|2242576|2243832|-2	-	-	-	-	-	-	-	-	C/T|SNP|ts|CCG/CCA|P66P|syn|0.499|52/1011|solexa|pe|automatic	-	-	-	-	-	-	-	-	-	-
2490443	7584	RSc2297	conserved exported protein of unknown function|2489798|2498026|-1	-	-	-	-	-	-	-	-	C/T|SNP|ts|CCG/CCA|P2528P|syn|0.447|55/938|solexa|pe|automatic	-	-	-	-	-	-	-	-	-	-	Y (B)
3643155	1359	RSc3382	kdpA|P-type ATPase, high-affinity potassium transport system, A chain|3641797|3643569|+1	-	-	-	-	-	-	-	-	C/T|SNP|ts|ATC/ATT|I453I|syn|0.492|66/1113|solexa|pe|automatic	-	-	-	-	-	-	-	-	-	-	Y (B)
200268	915	RSc0177	glmU|bifunctional: N-acetyl glucosamine-1-phosphate uridyltransferase (N-terminal); glucosamine-1-phosphate acetyl transferase (C-terminal)|199354|200721|+1	-	-	-	-	-	-	-	-	C/T|SNP|ts|ATC/ATT|I305I|syn|0.513|52/1001|solexa|pe|automatic	-	-	-	-	-	-	-	-	-	-
716105	-	RSp0578 RSp0579	conserved protein of unknown function|715789|716010|-3 putative bacteriophage-related protein|716108|716644|+2	95 3	-	-	-	-	-	-	-	C/T|SNP|ts|0.519|56/1100|solexa|pe|automatic	-	-	-	-	-	-	-	-	-	-	Y (B)
690765	-	RSp0549 RSp0550	putative transmembrane protein|689891|690751|+2 hlyB|hemolysin activator translocator|690842|692614|+2	14 77	-	-	-	-	-	-	-	C/T|SNP|ts|0.515|80/1167|solexa|pe|automatic	-	-	-	-	-	-	-	-	-	-
1179135	-	RSp0930 RSp0931	Type III effector protein (Skwp3)|1172106|1178981|-1 putative amino-acid-binding periplasmic abc transporter protein|1179378|1180220|-1	154 243	-	-	-	-	-	-	-	C/T|SNP|ts|0.471|56/1004|solexa|pe|automatic	-	-	-	-	-	-	-	-	-	-	Y (B)
150685	168	RSp0130	conserved protein of unknown function|150518|152083|+2	-	-	-	-	-	-	-	-	C/G|SNP|tv|TTC/TTG|F56L|nonsyn|0.627|98/330|solexa|pe|automatic	-	-	-	-	-	-	-	-	-	-
406674	-	pRALTA_0473 pRALTA_0474	transposase, IS5 family|405457|406557|+1 transposase, IS5 family|406744|407706|+1	117 70	-	-	-	-	-	-	-	-	-/G|INS|0.508|66/1883|solexa|pe|automatic	-	-	-	-	-/G|INS|0.502|54/1419|solexa|pe|automatic	-	-	-	-
406673	-	pRALTA_0473 pRALTA_0474	transposase, IS5 family|405457|406557|+1 transposase, IS5 family|406744|407706|+1	116 71	-	-	-	-	-	-	-	-	T/G|SNP|tv|0.494|69/1894|solexa|pe|automatic	-	-	-	-	-/G|INS|0.478|56/1431|solexa|pe|automatic	-	-	-	-
925197	3942	RSc0887	putative hemagglutinin-related protein|921256|931761|+1	-	-	-	-	-	-	-	-	-	T/C|SNP|ts|GGT/GGC|G1314G|syn|0.439|61/1836|solexa|pe|automatic	-	-	-	-	-	-	-	-	-
928707	7452	RSc0887	putative hemagglutinin-related protein|921256|931761|+1	-	-	-	-	-	-	-	-	-	G/C|SNP|tv|GTG/GTC|V2484V|syn|0.443|16/516|solexa|pe|automatic	-	-	-	-	-	G/C|SNP|tv|GTG/GTC|V2484V|syn|0.456|48/830|solexa|pe|automaticG/C|SNP|tv|GTG/GTC|V2484V|syn|0.49|19/368|solexa|pe|automatic	-	-	-
1161221	2070	RSc1103	soxA|sarcosine oxidase (Alpha subunit) oxidoreductase protein|1159152|1162163|+3	-	-	-	-	-	-	-	-	-	G/A|SNP|ts|TGG/TGA|W690*|nonsense|0.413|94/1712|solexa|pe|automatic	-	-	-	-	-	-	-	-	-
3262306	1065	RSc3033	rpoC|RNA polymerase, beta prime subunit|3259141|3263370|-2	-	-	-	-	-	-	-	-	-	G/A|SNP|ts|GTC/GTT|V355V|syn|0.458|84/2186|solexa|pe|automatic	-	-	-	-	-	-	-	-	-
308279	321	pRALTA_0361	nodI|Nod factor export ATP-binding protein I (Nodulation ATP- binding protein I)|307685|308599|-1	-	-	-	-	-	-	-	-	-	G/A|SNP|ts|GGC/GGT|G107G|syn|0.483|88/1904|solexa|pe|automatic	-	-	-	-	-	-	-	-	-
917631	121	RSc0881	conserved protein of unknown function|917511|917801|+3	-	-	-	-	-	-	-	-	-	G/A|SNP|ts|GGA/AGA|G41R|nonsyn|0.452|71/1468|solexa|pe|automatic	-	-	-	-	-	-	-	-	-
2888614	589 449	RALSOc_2846 RSc2679	protein of unknown function|2888026|2888775|+1Putative type 4 fimbrial pilin related transmembrane protein|2888589|2889062|-3	-	-	-	-	-	-	-	-	-	G/A|SNP|ts|GCG/ACG|A197T|nonsyn|0.453|54/1453|solexa|pe|automaticG/A|SNP|ts|GCC/GTC|A150V|nonsyn|0.453|54/1453|solexa|pe|automatic	-	-	-	-	-	-	-	-	-
217265	1102	RSc0195	Ribonucleoside-diphosphate reductase|216164|218017|+2	-	-	-	-	-	-	-	-	-	G/A|SNP|ts|GAG/AAG|E368K|nonsyn|0.496|120/2242|solexa|pe|automatic	-	-	-	-	-	-	-	-	-
308135	465	pRALTA_0361	nodI|Nod factor export ATP-binding protein I (Nodulation ATP- binding protein I)|307685|308599|-1	-	-	-	-	-	-	-	-	-	G/A|SNP|ts|CCC/CCT|P155P|syn|0.46|109/1964|solexa|pe|automatic	-	-	-	-	-	-	-	-	-
35425	263	pRALTA_0029	hypothetical protein|35403|35687|-3	-	-	-	-	-	-	-	-	-	G/A|SNP|ts|CCA/CTA|P88L|nonsyn|0.502|100/1866|solexa|pe|automatic	-	-	-	-	-	-	-	-	-
699757	471	RSc0652	tadA|Tad secretion sytem protein, secretion ATPase|698866|700227|-2	-	-	-	-	-	-	-	-	-	G/A|SNP|ts|ATC/ATT|I157I|syn|0.453|75/1818|solexa|pe|automatic	-	-	-	-	-	-	-	-	-
868624	-	RSc0826 RSc0827	PopP1|Type III effector protein PopP1|867210|868316|+3 conserved protein of unknown function|868653|869465|-3	308 29	-	-	-	-	-	-	-	-	G/A|SNP|ts|0.494|129/2866|solexa|pe|automatic	-	-	-	-	-	-	-	-	-
1171239	2652	RSp0928	cusA|copper/silver efflux system, membrane component|1168588|1171731|+1	-	-	-	-	-	-	-	-	-	C/T|SNP|ts|TTC/TTT|F884F|syn|0.476|101/1877|solexa|pe|automatic	-	-	-	-	-	-	-	-	-
143114	1137	RSp0123	putative propionate catabolism operon regulatory transcription regulator (prpR)|141978|143927|+3	-	-	-	-	-	-	-	-	-	C/T|SNP|ts|TTC/TTT|F379F|syn|0.49|76/1543|solexa|pe|automatic	-	-	-	-	-	-	-	-	-
75937	108	RSp0066	opuA|putative glycine betaine/l-proline atp-binding abc transporter protein|75830|76987|+2	-	-	-	-	-	-	-	-	-	C/T|SNP|ts|TTC/TTT|F36F|syn|0.475|93/2693|solexa|pe|automatic	-	-	-	-	-	-	-	-	-
352793	2175	pRALTA_0407	Multidrug efflux transporter AcrB/AcrD/AcrF family, nolG homolog|350619|353837|+3	-	-	-	-	-	-	-	-	-	C/T|SNP|ts|GCC/GCT|A725A|syn|0.481|54/1215|solexa|pe|automatic	-	-	-	-	-	-	-	-	-
326465	724	pRALTA_0381	fixA|Electron transfer flavoprotein beta-subunit|326340|327188|-3	-	-	-	-	-	-	-	-	-	C/T|SNP|ts|GAG/AAG|E242K|nonsyn|0.467|101/2128|solexa|pe|automatic	-	-	-	-	-	-	-	-	-
1091227	496	RSp0863	hrcV|Hypersensitivity response secretion protein hrcV, Type III secretory pathway component|1089650|1091722|-2	-	-	-	-	-	-	-	-	-	C/T|SNP|ts|GAA/AAA|E166K|nonsyn|0.428|62/1518|solexa|pe|automatic	-	-	-	-	-	-	-	-	-
2692145	118 218	RALSOc_2644 RSc2484	protein of unknown function|2692028|2692381|+2conserved protein of unknown function|2692048|2692362|-2	-	-	-	-	-	-	-	-	-	C/T|SNP|ts|CTG/TTG|L40L|syn|0.442|89/1858|solexa|pe|automaticC/T|SNP|ts|AGC/AAC|S73N|nonsyn|0.442|89/1858|solexa|pe|automatic	-	-	-	-	-	-	-	-	-
484321	199	pRALTA_0581	cspA|major cold shock protein|484123|484326|+1	-	-	-	-	-	-	-	-	-	C/T|SNP|ts|CTC/TTC|L67F|nonsyn|0.469|110/2131|solexa|pe|automatic	-	-	-	-	-	-	-	-	-
785416	204	RSc0739	conserved membrane protein of unknown function|785213|786328|+2	-	-	-	-	-	-	-	-	-	C/T|SNP|ts|CTC/CTT|L68L|syn|0.49|64/1476|solexa|pe|automatic	-	-	-	-	-	-	-	-	-
243329	639	pRALTA_0288	putative multi-sensor signal transduction histidine kinase|242691|244517|+3	-	-	-	-	-	-	-	-	-	C/T|SNP|ts|CTC/CTT|L213L|syn|0.478|144/2339|solexa|pe|automatic	-	-	-	-	-	-	-	-	-
322754	526	pRALTA_0376	nifQ|NifQ nitrogen fixation protein, molybdenum ion binding|322229|322804|+2	-	-	-	-	-	-	-	-	-	C/T|SNP|ts|CCG/TCG|P176S|nonsyn|0.477|117/2572|solexa|pe|automatic	-	-	-	-	-	-	-	-	-
637364	544	RSp0512	conserved exported protein of unknown function|636821|638557|+2	-	-	-	-	-	-	-	-	-	C/T|SNP|ts|CCC/TCC|P182S|nonsyn|0.472|93/2038|solexa|pe|automatic	-	-	-	-	-	-	-	-	-
1419848	1027	RSp1122	conserved hypothethical protein, predicted zn-dependent hydrolase of the beta-lactamase fold protein|1418822|1419910|+2	-	-	-	-	-	-	-	-	-	C/T|SNP|ts|CAG/TAG|Q343*|nonsense|0.432|30/468|solexa|pe|automatic	-	-	-	-	-	-	-	-	-
2623992	159	RSc2419	putative 5-carboxymethyl-2-hydroxymuconate delta-isomerase protein|2623746|2624150|-3	-	-	-	-	-	-	-	-	-	C/T|SNP|ts|ATG/ATA|M53I|nonsyn|0.47|71/1657|solexa|pe|automatic	-	-	-	-	-	-	-	-	-
2004832	612	RSc1833	conserved exported protein of unknown function|2004550|2005443|-2	-	-	-	-	-	-	-	-	-	C/T|SNP|ts|ACG/ACA|T204T|syn|0.457|68/1356|solexa|pe|automatic	-	-	-	-	-	-	-	-	-
2972744	363	RSc2760	putative outer membrane protein (Porin)|2972045|2973106|-1	-	-	-	-	-	-	-	-	-	C/T|SNP|ts|ACG/ACA|T121T|syn|0.469|70/1545|solexa|pe|automatic	-	-	-	-	-	-	-	-	-
250046	-	pRALTA_0291 pRALTA_0296	putative Aldose 1-epimerase/Galactose mutarotase|247729|248679|+1 transposase, IS21 family|250720|252216|+1	1367 674	-	-	-	-	-	-	-	-	C/T|SNP|ts|0.437|93/1793|solexa|pe|automatic	-	-	-	-	-	-	-	-	-
2319055	-	RSc2138 RALSOc_2277	putative helix-turn-helix, hxlr type; transcription regulator protein|2318579|2318956|+2 protein of unknown function|2319454|2319672|-2	99 399	-	-	-	-	-	-	-	-	C/T|SNP|ts|0.431|113/2646|solexa|pe|automatic	-	-	-	-	-	-	-	-	-
1115166	-	RSc1060 RSc1061	lepA|GTP-binding elongation factor|1113358|1115154|+1 lepB|leader peptidase (signal peptidase I), serine protease|1115188|1116105|+1	12 22	-	-	-	-	-	-	-	-	C/T|SNP|ts|0.387|76/1992|solexa|pe|automatic	-	-	-	-	-	-	-	-	-
945697	1004	RSp0751	conserved hypothethical protein|944694|945827|+3	-	-	-	-	-	-	-	-	-	C/G|SNP|tv|CCC/CGC|P335R|nonsyn|0.507|120/1919|solexa|pe|automatic	-	-	-	-	-	-	-	-	-
2207658	131	RSc2032	ureC|Urease, alpha subunit|2206070|2207788|-1	-	-	-	-	-	-	-	-	-	A/G|SNP|ts|GTG/GCG|V44A|nonsyn|0.422|73/1510|solexa|pe|automatic	-	-	-	-	-	-	-	-	-
151572	1055	RSp0130	conserved protein of unknown function|150518|152083|+2	-	-	-	-	-	-	-	-	-	-	-/T|INS|0.575|69/354|solexa|se|automatic	-	-	-	-	-	-	-	-
271229	186	RALSOc_0263	membrane protein of unknown function|271034|271414|-1	-	-	-	-	-	-	-	-	-	-	T/G|SNP|tv|GGA/GGC|G62G|syn|0.486|17/354|solexa|se|automatic	-	-	-	-	-	-	-	-
3705233	202	RSc3435	conserved protein of unknown function|3705225|3705434|-3	-	-	-	-	-	-	-	-	-	-	T/G|SNP|tv|AAA/CAA|K68Q|nonsyn|0.527|26/326|solexa|se|automatic	-	-	-	-	-	-	-	-
519666	-	pRALTA_0635 pRALTA_0636	conserved hypothetical protein|519181|519615|+1 transposase, Tn3 family|519667|522648|+1	51	-	-	-	-	-	-	-	-	-	T/G|SNP|tv|0.492|17/275|solexa|se|automatic	-	-	-	-	-	-	-	-
1154702	1978	RSp0914	Lrr-gala family type III effector protein (Gala 1)|1152725|1154710|+2	-	-	-	-	-	-	-	-	-	-	T/C|SNP|ts|TCC/CCC|S660P|nonsyn|0.523|17/327|solexa|se|automatic	-	-	-	-	-	-	-	-	Y (B)
2678454	2636	RSc2470	putative rhs-related protein|2678417|2681089|-1	-	-	-	-	-	-	-	-	-	-	T/C|SNP|ts|GAG/GGG|E879G|nonsyn|0.424|18/376|solexa|se|automatic	-	-	-	-	-	-	-	-
3235495	47	RSc3011	rpmC|50S ribosomal subunit protein L29|3235347|3235541|-3	-	-	-	-	-	-	-	-	-	-	T/C|SNP|ts|CAG/CGG|Q16R|nonsyn|0.438|16/358|solexa|se|automatic	-	-	-	-	-	-	-	-	Y (B)
2485821	5	RSc2292	putative Sco1/SenC family protein|2485202|2485825|-1	-	-	-	-	-	-	-	-	-	-	T/C|SNP|ts|AAG/AGG|K2R|nonsyn|0.461|9/277|solexa|se|automatic	-	-	-	-	-	-	-	-
222038	-	pRALTA_0254 pRALTA_0256	IS3 element protein InsF; DLP12 prophage (fragment)|221472|221786|+3 Integrase|222076|222906|-2	252 38	-	-	-	-	-	-	-	-	-	T/C|SNP|ts|0.546|31/300|solexa|se|automatic	-	-	-	-	-	-	-	-	Y (A)
1265616	11	RALSOp_1124	protein of unknown function|1265345|1265626|-2	-	-	-	-	-	-	-	-	-	-	T/A|SNP|tv|GAA/GTA|E4V|nonsyn|0.52|15/329|solexa|se|automatic	-	-	-	-	-	-	-	-
620527	120	RSp0497	conserved protein of unknown function|620308|620646|-3	-	-	-	-	-	-	-	-	-	-	T/A|SNP|tv|GAA/GAT|E40D|nonsyn|0.437|19/326|solexa|se|automatic	-	-	-	-	-	-	-	-
2313352	216	RSc2131	protein of unknown function|2313137|2313541|+2	-	-	-	-	-	-	-	-	-	-	T/A|SNP|tv|AAT/AAA|N72K|nonsyn|0.525|26/281|solexa|se|automatic	-	-	-	-	-	-	-	-
98349	376 204	RALSOp_0101 RSp0088	exported protein of unknown function|97974|98774|+3conserved protein of unknown function|98007|98552|-1	-	-	-	-	-	-	-	-	-	-	G/C|SNP|tv|GAC/CAC|D126H|nonsyn|0.467|9/202|solexa|se|automaticG/C|SNP|tv|GTC/GTG|V68V|syn|0.467|9/202|solexa|se|automatic	-	-	-	-	-	-	-	-
3712891	288	RSc3440	gyrB|DNA gyrase, subunit B (type II topoisomerase)|3710650|3713178|-2	-	-	-	-	-	-	-	-	-	-	G/A|SNP|ts|TTC/TTT|F96F|syn|0.526|21/290|solexa|se|automatic	-	-	-	-	-	-	-	-
579237	75	RALSOp_0514	protein of unknown function|579204|579311|-1	-	-	-	-	-	-	-	-	-	-	G/A|SNP|ts|TTC/TTT|F25F|syn|0.497|17/313|solexa|se|automatic	-	-	-	-	-	-	-	-
2492306	5721	RSc2297	conserved exported protein of unknown function|2489798|2498026|-1	-	-	-	-	-	-	-	-	-	-	G/A|SNP|ts|TTC/TTT|F1907F|syn|0.611|59/243|solexa|se|automatic	-	-	-	-	-	-	-	-	Y (A)
2232116	495	RSc2057	nuoF|NADH-quinone oxidoreductase subunit F|2231315|2232610|-1	-	-	-	-	-	-	-	-	-	-	G/A|SNP|ts|TTC/TTT|F165F|syn|0.538|27/302|solexa|se|automatic	-	-	-	-	-	-	-	-
1121896	161	RSc1069	efp|Elongation factor P (EF-P)|1121490|1122056|-3	-	-	-	-	-	-	-	-	-	-	G/A|SNP|ts|TCG/TTG|S54L|nonsyn|0.528|17/283|solexa|se|automatic	-	-	-	-	-	-	-	-
2784701	197	RSc2577	trbF|putative conjugal transfer trbf transmembrane protein|2784193|2784897|-2	-	-	-	-	-	-	-	-	-	-	G/A|SNP|ts|TCC/TTC|S66F|nonsyn|0.51|9/266|solexa|se|automatic	-	-	-	-	-	-	-	-
2503580	1608	RSc2303	putative type II secretory pathway, gspd-related protein|2502818|2505187|-1	-	-	-	-	-	-	-	-	-	-	G/A|SNP|ts|GTC/GTT|V536V|syn|0.471|14/213|solexa|se|automatic	-	-	-	-	-	-	-	-
452064	350	pRALTA_0532	transposase fragment, IS5 family|451715|452461|+2	-	-	-	-	-	-	-	-	-	-	G/A|SNP|ts|GGG/GAG|G117E|nonsyn|0.438|10/266|solexa|se|automatic	-	-	-	-	-	-	-	-
452063	349	pRALTA_0532	transposase fragment, IS5 family|451715|452461|+2	-	-	-	-	-	-	-	-	-	-	G/A|SNP|ts|GGG/AGG|G117R|nonsyn|0.438|10/266|solexa|se|automatic	-	-	-	-	-	-	-	-
243661	971	pRALTA_0288	putative multi-sensor signal transduction histidine kinase|242691|244517|+3	-	-	-	-	-	-	-	-	-	-	G/A|SNP|ts|GGA/GAA|G324E|nonsyn|0.517|24/380|solexa|se|automatic	-	-	-	-	-	-	-	-
905365	157	RSc0873	Bacteriophage-related protein, tape measure domain|905209|909309|+1	-	-	-	-	-	-	-	-	-	-	G/A|SNP|ts|GGA/AGA|G53R|nonsyn|0.349|9/272|solexa|se|automatic	-	-	-	-	-	-	-	-
323587	1049	RSp0251	feoB|Ferrous iron transport protein B|322770|324635|-1	-	-	-	-	-	-	-	-	-	-	G/A|SNP|ts|GCC/GTC|A350V|nonsyn|0.439|10/256|solexa|se|automatic	-	-	-	-	-	-	-	-
584001	864	RSp0467	putative general secretion pathway gspf-related transmembrane protein|583671|584864|-1	-	-	-	-	-	-	-	-	-	-	G/A|SNP|ts|GCC/GCT|A288A|syn|0.516|20/271|solexa|se|automatic	-	-	-	-	-	-	-	-
933491	235	RSc0888	hlyB|hemolysin activator translocator|933257|935029|+2	-	-	-	-	-	-	-	-	-	-	G/A|SNP|ts|GAA/AAA|E79K|nonsyn|0.533|16/238|solexa|se|automatic	-	-	-	-	-	-	-	-
166759	499	pRALTA_0196	conserved hypothetical protein; putative exported protein; related to plant pathogenesis proteins, PR-1 family|166261|167313|+1	-	-	-	-	-	-	-	-	-	-	G/A|SNP|ts|GAA/AAA|E167K|nonsyn|0.521|15/319|solexa|se|automatic	-	-	-	-	-	-	-	-
3431768	1374	RSc3171	putative site-specific resolvase protein|3430395|3431783|+3	-	-	-	-	-	-	-	-	-	-	G/A|SNP|ts|CTG/CTA|L458L|syn|0.592|57/305|solexa|se|automatic	-	-	-	-	-	-	-	-
3706836	1011	RSc3436	conserved protein of unknown function|3705826|3707829|+1	-	-	-	-	-	-	-	-	-	-	G/A|SNP|ts|CTG/CTA|L337L|syn|0.484|24/418|solexa|se|automatic	-	-	-	-	-	-	-	-
407999	45	pRALTA_0475	transposase fragment, IS5|407955|408233|+3	-	-	-	-	-	-	-	-	-	-	G/A|SNP|ts|CTG/CTA|L15L|syn|0.504|10/202|solexa|se|automatic	-	-	-	-	-	-	-	-
268181	1512	RSp0216	putative type III effector protein (Serine/threonine-protein kinase)|268025|269692|-2	-	-	-	-	-	-	-	-	-	-	G/A|SNP|ts|CTC/CTT|L504L|syn|0.45|16/351|solexa|se|automatic	-	-	-	-	-	-	-	-
679244	846	RSc0632	adhA|putative formaldehyde dehydrogenase adhA|679031|680089|-1	-	-	-	-	-	-	-	-	-	-	G/A|SNP|ts|CTC/CTT|L282L|syn|0.489|26/358|solexa|se|automatic	-	-	-	-	-	-	-	-
3232486	321	RSc3004	rplF|50S ribosomal subunit protein L6|3232273|3232806|-2	-	-	-	-	-	-	-	-	-	-	G/A|SNP|ts|CTC/CTT|L107L|syn|0.533|23/335|solexa|se|automatic	-	-	-	-	-	-	-	-
3472321	138	RALSOc_3439	protein of unknown function|3472184|3472993|+2	-	-	-	-	-	-	-	-	-	-	G/A|SNP|ts|CGG/CGA|R46R|syn|0.495|13/294|solexa|se|automatic	-	-	-	-	-	-	-	-
3515604	799	RSc3262	soxF|Sulfide dehydrogenase [flavocytochrome c] flavoprotein chain precursor|3515107|3516402|-2	-	-	-	-	-	-	-	-	-	-	G/A|SNP|ts|CGC/TGC|R267C|nonsyn|0.453|8/156|solexa|se|automatic	-	-	-	-	-	-	-	-
3417027	316	RSc3160	putative two component sensor histidine kinase, transcription regulator protein|3415462|3417342|-2	-	-	-	-	-	-	-	-	-	-	G/A|SNP|ts|CGC/TGC|R106C|nonsyn|0.482|14/316|solexa|se|automatic	-	-	-	-	-	-	-	-
1379678	838	RSp1087	putative pilus assembly protein (cpaC)|1379151|1380515|-1	-	-	-	-	-	-	-	-	-	-	G/A|SNP|ts|CCG/TCG|P280S|nonsyn|0.498|10/272|solexa|se|automatic	-	-	-	-	-	-	-	-	Y (B)
689920	30	RSp0549	putative transmembrane protein|689891|690751|+2	-	-	-	-	-	-	-	-	-	-	G/A|SNP|ts|CAG/CAA|Q10Q|syn|0.521|20/381|solexa|se|automatic	-	-	-	-	-	-	-	-
3510501	285	RSc3254	putative disulfite reductase/thioredoxin, soxW homolog|3510267|3510785|-3	-	-	-	-	-	-	-	-	-	-	G/A|SNP|ts|ATC/ATT|I95I|syn|0.509|5/86|solexa|se|automatic	-	-	-	-	-	-	-	-
1777803	-	RSp1413 RSp1414	flhD|DNA-binding transcriptional dual regulator with FlhC|1777274|1777591|-2 conserved protein of unknown function|1778343|1778702|-1	212 540	-	-	-	-	-	-	-	-	-	G/A|SNP|ts|0.581|77/451|solexa|se|automatic	-	-	-	-	-	-	-	-
277287	-	RSp0221 RSp0222	putative transcription regulator, LysR family|276258|277172|-1 vanA|Vanillate O-demethylase oxygenase subunit (4-hydroxy- 3-methoxybenzoate demethylase)|277298|278326|+2	115	-	-	-	-	-	-	-	-	-	G/A|SNP|ts|0.565|60/368|solexa|se|automatic	-	-	-	-	-	-	-	-	Y (A)
694795	-	RSp0551 RSp0552	putative deaminase|693223|694653|+1 conserved membrane protein of unknown function, Nickel/cobalt transporter domain|694946|696079|-2	142 151	-	-	-	-	-	-	-	-	-	G/A|SNP|ts|0.527|21/283|solexa|se|automatic	-	-	-	-	-	-	-	-
2203684	-	RSc2027 RSc2028	conserved protein of unknown function|2203245|2203571|-3 conserved protein of unknown function|2203766|2203945|+2	113 82	-	-	-	-	-	-	-	-	-	G/A|SNP|ts|0.516|29/423|solexa|se|automatic	-	-	-	-	-	-	-	-
3163624	-	RSc2932 RSc2933	putative serine protease do-like precursor (degP)|3161952|3163163|+3 putative porin|3163636|3164775|-2	461 12	-	-	-	-	-	-	-	-	-	G/A|SNP|ts|0.514|16/353|solexa|se|automatic	-	-	-	-	-	-	-	-
919115	-	RSc0884 RSc0885	conserved hypothethical protein|918734|919099|+2 conserved protein of unknown function|919162|919500|-2	16 47	-	-	-	-	-	-	-	-	-	G/A|SNP|ts|0.504|16/223|solexa|se|automatic	-	-	-	-	-	-	-	-
1349106	-	RSp1066 RALSOp_1195	conserved hypothethical protein|1348643|1349020|-2 fragment of putative transmembrane protein (part 2)|1349115|1349456|-1	86 9	-	-	-	-	-	-	-	-	-	G/A|SNP|ts|0.449|20/335|solexa|se|automatic	-	-	-	-	-	-	-	-
3066	-	RALSOp_0004 RSp0002	exported protein of unknown function|2513|2746|-2 cspD|Cold shock DNA binding protein (transcription regulator)|3120|3323|-1	320 54	-	-	-	-	-	-	-	-	-	G/A|SNP|ts|0.443|12/290|solexa|se|automatic	-	-	-	-	-	-	-	-
1789458	3732	RSp1422	putative peptide synthetase protein|1788933|1793189|-1	-	-	-	-	-	-	-	-	-	-	C/T|SNP|ts|TTG/TTA|L1244L|syn|0.504|6/50|solexa|se|automatic	-	-	-	-	-	-	-	-
6527	675	pRALTA_0006	putative restriction endonuclease/methyltransferase|5853|9059|+3	-	-	-	-	-	-	-	-	-	-	C/T|SNP|ts|TTC/TTT|F225F|syn|0.476|25/301|solexa|se|automatic	-	-	-	-	-	-	-	-	Y (A)
2906441	111	RSc2699	conserved hypothethical protein|2906234|2906551|-1	-	-	-	-	-	-	-	-	-	-	C/T|SNP|ts|TGG/TGA|W37*|nonsense|0.525|17/313|solexa|se|automatic	-	-	-	-	-	-	-	-
177925	53	RALSOp_0169	protein of unknown function|177771|177977|-1	-	-	-	-	-	-	-	-	-	-	C/T|SNP|ts|TGG/TAG|W18*|nonsense|0.466|19/272|solexa|se|automatic	-	-	-	-	-	-	-	-
547950	947	pRALTA_0661	conserved hypothetical protein|547004|548128|+2	-	-	-	-	-	-	-	-	-	-	C/T|SNP|ts|TCT/TTT|S316F|nonsyn|0.494|32/365|solexa|se|automatic	-	-	-	-	-	-	-	-	Y (A)
880294	716	RSp0692	nahR|HTH-type (HTHLYSR) transcriptional activator|879579|880544|+3	-	-	-	-	-	-	-	-	-	-	C/T|SNP|ts|TCG/TTG|S239L|nonsyn|0.543|16/185|solexa|se|automatic	-	-	-	-	-	-	-	-
1723446	899	RSp1369	nosR|nitrous oxide reductase regulatory protein NosR|1722548|1725166|+2	-	-	-	-	-	-	-	-	-	-	C/T|SNP|ts|TCC/TTC|S300F|nonsyn|0.485|13/270|solexa|se|automatic	-	-	-	-	-	-	-	-
1280802	159	RSc1212	conserved protein of unknown function, predicted radical SAM enzyme|1280644|1281795|+1	-	-	-	-	-	-	-	-	-	-	C/T|SNP|ts|TCC/TCT|S53S|syn|0.515|11/276|solexa|se|automatic	-	-	-	-	-	-	-	-
1807378	814	RSp1438	putative trna synthetase protein|1806701|1808191|-2	-	-	-	-	-	-	-	-	-	-	C/T|SNP|ts|GGC/AGC|G272S|nonsyn|0.518|13/300|solexa|se|automatic	-	-	-	-	-	-	-	-
2527711	646	RSc2327	putative transcription regulator protein|2527457|2528356|-1	-	-	-	-	-	-	-	-	-	-	C/T|SNP|ts|GGC/AGC|G216S|nonsyn|0.512|17/300|solexa|se|automatic	-	-	-	-	-	-	-	-
418398	374	pRALTA_0488	pnlA|Pectin/pectate lyase|417629|418771|-1	-	-	-	-	-	-	-	-	-	-	C/T|SNP|ts|GGA/GAA|G125E|nonsyn|0.524|22/383|solexa|se|automatic	-	-	-	-	-	-	-	-	Y (B)
2111596	81	RSc1937	gpN|bacteriophage P2 GPN capsid proteins Precursor, Contains Minor capsid protein H1, Minor capsid protein H2, Major capsid protein N*|2110660|2111676|-2	-	-	-	-	-	-	-	-	-	-	C/T|SNP|ts|GAG/GAA|E27E|syn|0.525|18/289|solexa|se|automatic	-	-	-	-	-	-	-	-	Y (A)
1772669	4	RSc1648	ompR|response regulator in two-component regulatory system with EnvZ, regulates ompF and ompC expression (OmpR family)|1771950|1772672|-3	-	-	-	-	-	-	-	-	-	-	C/T|SNP|ts|GAA/AAA|E2K|nonsyn|0.452|16/336|solexa|se|automatic	-	-	-	-	-	-	-	-
429704	406	pRALTA_0506	hypothetical protein; putative hydrolase|429299|431371|+2	-	-	-	-	-	-	-	-	-	-	C/T|SNP|ts|CGT/TGT|R136C|nonsyn|0.462|12/320|solexa|se|automatic	-	-	-	-	-	-	-	-
243852	1162	pRALTA_0288	putative multi-sensor signal transduction histidine kinase|242691|244517|+3	-	-	-	-	-	-	-	-	-	-	C/T|SNP|ts|CGG/TGG|R388W|nonsyn|0.476|19/346|solexa|se|automatic	-	-	-	-	-	-	-	-
1807379	813	RSp1438	putative trna synthetase protein|1806701|1808191|-2	-	-	-	-	-	-	-	-	-	-	C/T|SNP|ts|CGG/CGA|R271R|syn|0.518|13/303|solexa|se|automatic	-	-	-	-	-	-	-	-
1769952	959	RSp1406	cheD|methyl-accepting chemotaxisI(Serine chemoreceptor protein)|1769084|1770910|-2	-	-	-	-	-	-	-	-	-	-	C/T|SNP|ts|CGG/CAG|R320Q|nonsyn|0.505|37/252|solexa|se|automatic	-	-	-	-	-	-	-	-	Y (A)
151578	1061	RSp0130	conserved protein of unknown function|150518|152083|+2	-	-	-	-	-	-	-	-	-	-	C/T|SNP|ts|CGC/CTC|R354L|nonsyn|0.594|69/331|solexa|se|automatic	-	-	-	-	-	-	-	-
241971	390	pRALTA_0287	conserved hypothetical protein; putative Periplasmic sugar-binding domain protein|241582|242691|+1	-	-	-	-	-	-	-	-	-	-	C/T|SNP|ts|CGC/CGT|R130R|syn|0.399|20/332|solexa|se|automatic	-	-	-	-	-	-	-	-	Y (B)
2105151	145	RSc1926	conserved exported protein of unknown function|2105007|2105702|+3	-	-	-	-	-	-	-	-	-	-	C/T|SNP|ts|CAG/TAG|Q49*|nonsense|0.498|13/257|solexa|se|automatic	-	-	-	-	-	-	-	-	Y (A)
1713170	445	RSp1363	putative methyl-accepting chemotaxis transducer transmembrane protein|1712726|1714357|+2	-	-	-	-	-	-	-	-	-	-	C/T|SNP|ts|CAG/TAG|Q149*|nonsense|0.428|31/345|solexa|se|automatic	-	-	-	-	-	-	-	-
241972	391	pRALTA_0287	conserved hypothetical protein; putative Periplasmic sugar-binding domain protein|241582|242691|+1	-	-	-	-	-	-	-	-	-	-	C/T|SNP|ts|CAG/TAG|Q131*|nonsense|0.45|20/330|solexa|se|automatic	-	-	-	-	-	-	-	-	Y (B)
1278072	405	RSc1209	rumA|23S rRNA (Uracil-5-)-methyltransferase rumA (23S rRNA(M- 5-U1939)-methyltransferase)|1277668|1279020|+1	-	-	-	-	-	-	-	-	-	-	C/T|SNP|ts|ACC/ACT|T135T|syn|0.584|51/269|solexa|se|automatic	-	-	-	-	-	-	-	-	Y (B)
282647	-	RSc0251 RSc0252	conserved exported protein of unknown function|282249|282566|+3 Transposase of insertion sequence ISRta2, IS256 family|282838|284088|+1	81 191	-	-	-	-	-	-	-	-	-	C/T|SNP|ts|0.517|20/443|solexa|se|automatic	-	-	-	-	-	-	-	-
1265679	-	RALSOp_1124 RSp1004	protein of unknown function|1265345|1265626|-2 putative dTDP-glucose-4,6-dehydratase/UDP-glucose 4-epimerase, putative polysaccharide biosynthesis protein CapD|1265901|1267898|+3	53 222	-	-	-	-	-	-	-	-	-	C/T|SNP|ts|0.512|25/389|solexa|se|automatic	-	-	-	-	-	-	-	-
1238042	-	RSp0982 RSp0983	conserved hypothethical protein|1237614|1237898|-1 putative transcription regulator protein, LuxR family|1238394|1239077|+3	144 352	-	-	-	-	-	-	-	-	-	C/T|SNP|ts|0.509|14/351|solexa|se|automatic	-	-	-	-	-	-	-	-
1588036	-	RSc1480 RSc1481	putative lipoprotein|1587313|1587846|+1 conserved membrane protein of unknown function|1588037|1588561|+2	190	-	-	-	-	-	-	-	-	-	C/T|SNP|ts|0.508|15/261|solexa|se|automatic	-	-	-	-	-	-	-	-
88355	-	pRALTA_0091 pRALTA_0093	transposase, IS5 family|86803|87903|-2 ATP dependent DNA ligase|88395|90932|-3	452 40	-	-	-	-	-	-	-	-	-	C/T|SNP|ts|0.502|12/366|solexa|se|automatic	-	-	-	-	-	-	-	-
2287824	609	RSc2112	putative metabolite transporter, MFS superfamily|2287104|2288432|-3	-	-	-	-	-	-	-	-	-	-	C/G|SNP|tv|TTG/TTC|L203F|nonsyn|0.942|266/294|solexa|se|automatic	-	-	-	-	-	-	-	-	Y (A)
1309444	423	RSp1032	conserved hypothethical protein, UCP012641|1309022|1310089|+2	-	-	-	-	-	-	-	-	-	-	C/G|SNP|tv|TTC/TTG|F141L|nonsyn|0.487|14/258|solexa|se|automatic	-	-	-	-	-	-	-	-
106743	474	RSp0099	ripA|Type III effector protein AWR2|106270|109653|+1	-	-	-	-	-	-	-	-	-	-	C/G|SNP|tv|CTC/CTG|L158L|syn|0.519|10/258|solexa|se|automatic	-	-	-	-	-	-	-	-	Y (B)
52588	618	RSp0048	soxA|putative sarcosine oxidase (Alpha subunit) oxidoreductase protein|51971|55057|+2	-	-	-	-	-	-	-	-	-	-	C/G|SNP|tv|AGC/AGG|S206R|nonsyn|0.511|17/312|solexa|se|automatic	-	-	-	-	-	-	-	-
1542050	1029	RSp1211	cls|cardiolipin synthetase; phospholipase D family|1541022|1542491|+3	-	-	-	-	-	-	-	-	-	-	C/G|SNP|tv|ACC/ACG|T343T|syn|0.486|17/291|solexa|se|automatic	-	-	-	-	-	-	-	-
3686246	748	RSc3410	putative amino acid-binding periplasmic (Pbp) abc transporter protein|3686226|3686993|-3	-	-	-	-	-	-	-	-	-	-	C/A|SNP|tv|GTG/TTG|V250L|nonsyn|0.524|20/334|solexa|se|automatic	-	-	-	-	-	-	-	-
1646971	166	RSp1297	conserved transmembrane protein of unknown function, DUF350|1646711|1647136|-2	-	-	-	-	-	-	-	-	-	-	C/A|SNP|tv|GCG/TCG|A56S|nonsyn|0.383|12/293|solexa|se|automatic	-	-	-	-	-	-	-	-
3479887	1866	RSc3219	putative transmembrane protein|3479557|3481752|-2	-	-	-	-	-	-	-	-	-	-	C/A|SNP|tv|GAG/GAT|E622D|nonsyn|0.524|25/397|solexa|se|automatic	-	-	-	-	-	-	-	-
1290385	-	RSc1220 RSc1221	hfq|RNA chaperone Protein hfq, post-transcriptional regulator|1290132|1290371|+3 hflX|GTP-binding protein hflX, GTPase activity|1290450|1291703|+3	14 65	-	-	-	-	-	-	-	-	-	C/A|SNP|tv|0.509|7/184|solexa|se|automatic	-	-	-	-	-	-	-	-
429702	404	pRALTA_0506	hypothetical protein; putative hydrolase|429299|431371|+2	-	-	-	-	-	-	-	-	-	-	A/T|SNP|tv|GAC/GTC|D135V|nonsyn|0.462|12/322|solexa|se|automatic	-	-	-	-	-	-	-	-
324405	401	RSc0292	vsrD|response regulator, LuxR family|324173|324805|-1	-	-	-	-	-	-	-	-	-	-	A/T|SNP|tv|ATC/AAC|I134N|nonsyn|0.498|10/275|solexa|se|automatic	-	-	-	-	-	-	-	-	Y (B)
381935	950	pRALTA_0442	putative Zinc-containing alcohol dehydrogenase|381865|382884|-2	-	-	-	-	-	-	-	-	-	-	A/G|SNP|ts|CTT/CCT|L317P|nonsyn|0.522|20/363|solexa|se|automatic	-	-	-	-	-	-	-	-	Y (A)
214801	77	RSc0193	conserved protein of unknown function|214383|214877|-3	-	-	-	-	-	-	-	-	-	-	A/C|SNP|tv|TTG/TGG|L26W|nonsyn|0.521|20/375|solexa|se|automatic	-	-	-	-	-	-	-	-	Y (A)
1279062	-	RSc1209 RSc1210	rumA|23S rRNA (Uracil-5-)-methyltransferase rumA (23S rRNA(M- 5-U1939)-methyltransferase)|1277668|1279020|+1 conserved membrane protein of unknown function, UPF0005|1279105|1279806|-2	42 43	-	-	-	-	-	-	-	-	-	-	-/T|INS|0.393|8/222|solexa|se|automatic	-	-	-	-	-	-	-
3502070	191	RSc3245	conserved protein of unknown function|3501322|3502260|-2	-	-	-	-	-	-	-	-	-	-	-	T/G|SNP|tv|GAG/GCG|E64A|nonsyn|0.495|10/330|solexa|se|automatic	-	-	-	-	-	-	-
234889	135	pRALTA_0275	conserved hypothetical protein, putative partial|234721|235023|-2	-	-	-	-	-	-	-	-	-	-	-	T/C|SNP|ts|GCA/GCG|A45A|syn|0.511|22/389|solexa|se|automatic	-	-	-	-	-	-	-
75373	1337	RSc0066	topB|DNA topoisomerase III|74076|76709|-3	-	-	-	-	-	-	-	-	-	-	-	T/C|SNP|ts|AAC/AGC|N446S|nonsyn|0.473|12/311|solexa|se|automatic	-	-	-	-	-	-	-
2318808	230	RSc2138	putative helix-turn-helix, hxlr type; transcription regulator protein|2318579|2318956|+2	-	-	-	-	-	-	-	-	-	-	-	T/A|SNP|tv|GTT/GAT|V77D|nonsyn|0.478|16/271|solexa|se|automatic	-	-	-	-	-	-	-
867019	211	RSp0680	trpC|Indole-3-glycerol phosphate synthase 2 (IGPS 2)|866423|867229|-2	-	-	-	-	-	-	-	-	-	-	-	T/A|SNP|tv|AGC/TGC|S71C|nonsyn|0.458|15/248|solexa|se|automatic	-	-	-	-	-	-	-
3199995	-	RSc2967 RSc2968	putative outer membrane protein W precursor (ompW)|3199292|3199966|+2 dgt|deoxyguanosine triphosphate triphosphohydrolase (dGTPase)|3200115|3201278|-3	29 120	-	-	-	-	-	-	-	-	-	-	T/A|SNP|tv|0.396|7/213|solexa|se|automatic	-	-	-	-	-	-	-
234890	134	pRALTA_0275	conserved hypothetical protein, putative partial|234721|235023|-2	-	-	-	-	-	-	-	-	-	-	-	G/T|SNP|tv|GCA/GAA|A45E|nonsyn|0.494|22/394|solexa|se|automatic	-	-	-	-	-	-	-
1999619	1857	RSc1829	putative indolepyruvate ferredoxin oxidoreductase (iorA)|1999259|2001475|-1	-	-	-	-	-	-	-	-	-	-	-	G/C|SNP|tv|CCC/CCG|P619P|syn|0.488|12/172|solexa|se|automatic	-	-	-	-	-	-	-
381024	774	RSp0292	cyaB|type I (cyclolysin-type) secretion system ATP-binding component, ABC transporter, transmembrane region|379620|381797|-1	-	-	-	-	-	-	-	-	-	-	-	G/A|SNP|ts|TTC/TTT|F258F|syn|0.492|18/257|solexa|se|automatic	-	-	-	-	-	-	-
804011	579	RSc0760	putative metal-dependent hydrolase cyclase (arylformamidase)|803960|804589|-1	-	-	-	-	-	-	-	-	-	-	-	G/A|SNP|ts|TTC/TTT|F193F|syn|0.526|8/153|solexa|se|automatic	-	-	-	-	-	-	-
140658	180	RSp0121	prpC|2-methylcitrate synthase (Methylcitrate synthase) (Citrate synthase 2)|139674|140837|-1	-	-	-	-	-	-	-	-	-	-	-	G/A|SNP|ts|GTC/GTT|V60V|syn|0.55|31/299|solexa|se|automatic	-	-	-	-	-	-	-
2386884	30	RSc2204	putative lipopolysaccharide transmembrane protein|2385606|2386913|-3	-	-	-	-	-	-	-	-	-	-	-	G/A|SNP|ts|GTC/GTT|V10V|syn|0.537|16/215|solexa|se|automatic	-	-	-	-	-	-	-
1887487	939	RSp1505	norB|nitric oxide reductase (Subunit b) transmembrane protein|1886549|1888819|+2	-	-	-	-	-	-	-	-	-	-	-	G/A|SNP|ts|GGG/GGA|G313G|syn|0.366|13/308|solexa|se|automatic	-	-	-	-	-	-	-
1390629	182	RALSOc_1387	protein of unknown function|1390448|1390687|+2	-	-	-	-	-	-	-	-	-	-	-	G/A|SNP|ts|GGG/GAG|G61E|nonsyn|0.425|7/204|solexa|se|automatic	-	-	-	-	-	-	-
320459	656	pRALTA_0373	nifN|nifN nitrogenase iron-molybdenum cofactor biosynthesis protein|319804|321111|+1	-	-	-	-	-	-	-	-	-	-	-	G/A|SNP|ts|GGC/GAC|G219D|nonsyn|0.625|21/83|solexa|se|automatic	-	-	-	-	-	-	-
59913	691	RSp0053	fdhA|Glutathione-independent formaldehyde dehydrogenase|59223|60419|+3	-	-	-	-	-	-	-	-	-	-	-	G/A|SNP|ts|GGC/AGC|G231S|nonsyn|0.465|15/373|solexa|se|automatic	-	-	-	-	-	-	-
320458	655	pRALTA_0373	nifN|nifN nitrogenase iron-molybdenum cofactor biosynthesis protein|319804|321111|+1	-	-	-	-	-	-	-	-	-	-	-	G/A|SNP|ts|GGC/AGC|G219S|nonsyn|0.625|21/83|solexa|se|automatic	-	-	-	-	-	-	-
1385721	438	RSc1299	dusA|tRNA-dihydrouridine synthase A|1385284|1386318|+1	-	-	-	-	-	-	-	-	-	-	-	G/A|SNP|ts|GCG/GCA|A146A|syn|0.435|9/231|solexa|se|automatic	-	-	-	-	-	-	-
2306769	753	RSc2127	dalR|putative transcriptional regulator (Repressor) transcription regulator protein|2306574|2307521|-3	-	-	-	-	-	-	-	-	-	-	-	G/A|SNP|ts|GCC/GCT|A251A|syn|0.395|8/196|solexa|se|automatic	-	-	-	-	-	-	-
1929330	238	RSc1794	putative ABC transporter, ATP-binding component|1929093|1930172|+3	-	-	-	-	-	-	-	-	-	-	-	G/A|SNP|ts|GAG/AAG|E80K|nonsyn|0.517|7/129|solexa|se|automatic	-	-	-	-	-	-	-
921575	2122	RSp0732	hopAV1|type III effector, HopAV1 family|919454|921946|+2	-	-	-	-	-	-	-	-	-	-	-	G/A|SNP|ts|GAA/AAA|E708K|nonsyn|0.634|71/235|solexa|se|automatic	-	-	-	-	-	-	-
198016	1219	pRALTA_0230	putative ATP-dependent DNA helicase|196798|198537|+1	-	-	-	-	-	-	-	-	-	-	-	G/A|SNP|ts|GAA/AAA|E407K|nonsyn|0.492|16/341|solexa|se|automatic	-	-	-	-	-	-	-
151166	649	RSp0130	conserved protein of unknown function|150518|152083|+2	-	-	-	-	-	-	-	-	-	-	-	G/A|SNP|ts|GAA/AAA|E217K|nonsyn|0.507|14/409|solexa|se|automatic	-	-	-	-	-	-	-
700338	616	RSp0558	tISRso16b|transposase|699723|700565|+3	-	-	-	-	-	-	-	-	-	-	-	G/A|SNP|ts|GAA/AAA|E206K|nonsyn|0.615|72/273|solexa|se|automatic	-	-	-	-	-	-	-
2490992	7035	RSc2297	conserved exported protein of unknown function|2489798|2498026|-1	-	-	-	-	-	-	-	-	-	-	-	G/A|SNP|ts|CTC/CTT|L2345L|syn|0.492|8/172|solexa|se|automatic	-	-	-	-	-	-	-
1902244	1640	RSp1519	sulfate permease transporter transmembrane protein|1900605|1902308|+3	-	-	-	-	-	-	-	-	-	-	-	G/A|SNP|ts|CGG/CAG|R547Q|nonsyn|0.464|10/247|solexa|se|automatic	-	-	-	-	-	-	-
3454944	112	RSc3188	putative hemagglutinin-related protein|3446800|3455055|-2	-	-	-	-	-	-	-	-	-	-	-	G/A|SNP|ts|CGC/TGC|R38C|nonsyn|0.513|21/248|solexa|se|automatic	-	-	-	-	-	-	-
254123	408	RSp0205	fragment of conserved exported protein of unknown function (part 2)|253487|254530|-2	-	-	-	-	-	-	-	-	-	-	-	G/A|SNP|ts|CGC/CGT|R136R|syn|0.446|12/265|solexa|se|automatic	-	-	-	-	-	-	-
75138	226	RSp0065	purU|Formyltetrahydrofolate deformylase|74491|75363|-3	-	-	-	-	-	-	-	-	-	-	-	G/A|SNP|ts|CCG/TCG|P76S|nonsyn|0.523|17/330|solexa|se|automatic	-	-	-	-	-	-	-
3173609	13	RSc2940	tatC|Sec-independent protein translocase protein tatC|3172818|3173621|-3	-	-	-	-	-	-	-	-	-	-	-	G/A|SNP|ts|CCG/TCG|P5S|nonsyn|0.517|8/234|solexa|se|automatic	-	-	-	-	-	-	-
75137	227	RSp0065	purU|Formyltetrahydrofolate deformylase|74491|75363|-3	-	-	-	-	-	-	-	-	-	-	-	G/A|SNP|ts|CCG/CTG|P76L|nonsyn|0.521|14/329|solexa|se|automatic	-	-	-	-	-	-	-
2309004	55	RSc2128	xylB|Xylulose kinase|2307583|2309058|-2	-	-	-	-	-	-	-	-	-	-	-	G/A|SNP|ts|CCC/TCC|P19S|nonsyn|0.479|12/172|solexa|se|automatic	-	-	-	-	-	-	-
309673	343	pRALTA_0362	nodC|NodC N-acetylglucosaminyltransferase|308663|310015|-1	-	-	-	-	-	-	-	-	-	-	-	G/A|SNP|ts|CCC/TCC|P115S|nonsyn|0.506|13/112|solexa|se|automatic	-	-	-	-	-	-	-
455704	368	RSc0428	putative polysaccharide deacetylase transmembrane protein|455208|456071|-3	-	-	-	-	-	-	-	-	-	-	-	G/A|SNP|ts|CCC/CTC|P123L|nonsyn|0.486|14/147|solexa|se|automatic	-	-	-	-	-	-	-
254122	409	RSp0205	fragment of conserved exported protein of unknown function (part 2)|253487|254530|-2	-	-	-	-	-	-	-	-	-	-	-	G/A|SNP|ts|CAG/TAG|Q137*|nonsense|0.508|12/265|solexa|se|automatic	-	-	-	-	-	-	-
2299166	2181	RSc2123	maeB|NAD(P)-dependent malic enzyme ; bifunctional: Malate dehydrogenase (N-terminal); Phosphate acetyltransferase (C-terminal)|2299025|2301346|-1	-	-	-	-	-	-	-	-	-	-	-	G/A|SNP|ts|ATC/ATT|I727I|syn|0.516|9/198|solexa|se|automatic	-	-	-	-	-	-	-
3606984	138	RSc3345	putative choline dehydrogenase|3605487|3607121|-3	-	-	-	-	-	-	-	-	-	-	-	G/A|SNP|ts|ATC/ATT|I46I|syn|0.518|13/304|solexa|se|automatic	-	-	-	-	-	-	-
2930433	363	RSc2723	mnmA|tRNA (5-methylaminomethyl-2-thiouridylate)-methyltransferase|2929683|2930795|-3	-	-	-	-	-	-	-	-	-	-	-	G/A|SNP|ts|ATC/ATT|I121I|syn|0.406|11/220|solexa|se|automatic	-	-	-	-	-	-	-
220021	336	pRALTA_0250	Putative glycosyl hydrolase; putative exported protein|219686|220468|+2	-	-	-	-	-	-	-	-	-	-	-	G/A|SNP|ts|AGG/AGA|R112R|syn|0.423|18/393|solexa|se|automatic	-	-	-	-	-	-	-
1905937	4376	RSc1775	putative hemagglutinin-related protein|1901562|1911059|+3	-	-	-	-	-	-	-	-	-	-	-	G/A|SNP|ts|AGA/AAA|R1459K|nonsyn|0.477|17/229|solexa|se|automatic	-	-	-	-	-	-	-
344819	126	pRALTA_0397	hypothetical protein|344694|344900|+3	-	-	-	-	-	-	-	-	-	-	-	G/A|SNP|ts|AAG/AAA|K42K|syn|0.593|27/90|solexa|se|automatic	-	-	-	-	-	-	-
1398846	-	RALSOp_1237 RSp1104	protein of unknown function|1398643|1398765|+1 otsB|trehalose-phosphatase|1398928|1399716|+1	81 82	-	-	-	-	-	-	-	-	-	-	G/A|SNP|ts|0.522|12/261|solexa|se|automatic	-	-	-	-	-	-	-
2347476	-	RALSOc_2303 RSc2164	protein of unknown function|2346764|2347180|-1 conserved exported protein of unknown function|2347789|2348421|+1	296 313	-	-	-	-	-	-	-	-	-	-	G/A|SNP|ts|0.519|13/290|solexa|se|automatic	-	-	-	-	-	-	-
101197	-	RSp0092 RSp0093	conserved protein of unknown function|100629|100997|+3 Transposase, IS4-like|101434|101820|-3	200 237	-	-	-	-	-	-	-	-	-	-	G/A|SNP|ts|0.498|15/399|solexa|se|automatic	-	-	-	-	-	-	-
3199993	-	RSc2967 RSc2968	putative outer membrane protein W precursor (ompW)|3199292|3199966|+2 dgt|deoxyguanosine triphosphate triphosphohydrolase (dGTPase)|3200115|3201278|-3	27 122	-	-	-	-	-	-	-	-	-	-	G/A|SNP|ts|0.424|7/216|solexa|se|automatic	-	-	-	-	-	-	-
1416644	-	RSp1118 RSp1119	conserved protein of unknown function|1416188|1416595|-2 putative transcription regulator protein|1416673|1417161|-3	49 29	-	-	-	-	-	-	-	-	-	-	G/A|SNP|ts|0.401|14/332|solexa|se|automatic	-	-	-	-	-	-	-
271565	-	RALSOc_0263 RSc0246	membrane protein of unknown function|271034|271414|-1 putative calcium binding hemolysin protein|271736|275206|-1	151 171	-	-	-	-	-	-	-	-	-	-	G/-|DEL|0.453|7/77|solexa|se|automatic	-	-	-	-	-	-	-
2272521	189	RSc2098	add|Adenosine deaminase|2272333|2273370|+1	-	-	-	-	-	-	-	-	-	-	-	C/T|SNP|ts|TTC/TTT|F63F|syn|0.634|73/234|solexa|se|automatic	-	-	-	-	-	-	-
1472229	729	RSc1380	putative dipeptide ABC transporter, periplasmic_binding component|1471501|1473054|+1	-	-	-	-	-	-	-	-	-	-	-	C/T|SNP|ts|TTC/TTT|F243F|syn|0.609|44/185|solexa|se|automatic	-	-	-	-	-	-	-
2048899	498	RSp1628	tISRso16b|transposase|2048587|2049396|-3	-	-	-	-	-	-	-	-	-	-	-	C/T|SNP|ts|TCG/TCA|S166S|syn|0.528|13/209|solexa|se|automatic	-	-	-	-	-	-	-
3707282	1457	RSc3436	conserved protein of unknown function|3705826|3707829|+1	-	-	-	-	-	-	-	-	-	-	-	C/T|SNP|ts|TCC/TTC|S486F|nonsyn|0.499|23/547|solexa|se|automatic	-	-	-	-	-	-	-
147622	56	RSc0125	putative lambda repressor-like, dna-binding; transcription regulator protein|147567|147887|+3	-	-	-	-	-	-	-	-	-	-	-	C/T|SNP|ts|TCC/TTC|S19F|nonsyn|0.516|12/361|solexa|se|automatic	-	-	-	-	-	-	-
150963	446	RSp0130	conserved protein of unknown function|150518|152083|+2	-	-	-	-	-	-	-	-	-	-	-	C/T|SNP|ts|TCC/TTC|S149F|nonsyn|0.592|68/314|solexa|se|automatic	-	-	-	-	-	-	-
1719028	882	RSp1366	putative thiamine biosynthesis lipoprotein apbE precursor|1718887|1719909|-3	-	-	-	-	-	-	-	-	-	-	-	C/T|SNP|ts|GGG/GGA|G294G|syn|0.501|10/229|solexa|se|automatic	-	-	-	-	-	-	-
389380	275	pRALTA_0451	conserved hypothetical protein; putative exported protein|388530|389654|-3	-	-	-	-	-	-	-	-	-	-	-	C/T|SNP|ts|GGG/GAG|G92E|nonsyn|0.6|25/116|solexa|se|automatic	-	-	-	-	-	-	-
1864470	956	RSp1485	conserved membrane protein of unknown function, MFS general substrate transporter domain|1864166|1865425|-2	-	-	-	-	-	-	-	-	-	-	-	C/T|SNP|ts|GGG/GAG|G319E|nonsyn|0.488|15/334|solexa|se|automatic	-	-	-	-	-	-	-
1478261	76 635	RALSOc_1473 RSc1386	protein of unknown function|1477389|1478336|-3Putative type III effector (HLK1)|1477627|1479924|+1	-	-	-	-	-	-	-	-	-	-	-	C/T|SNP|ts|GGG/AGG|G26R|nonsyn|0.433|15/174|solexa|se|automaticC/T|SNP|ts|CCT/CTT|P212L|nonsyn|0.433|15/174|solexa|se|automatic	-	-	-	-	-	-	-
1804296	203	RSc1685	putative bacteriophage-related protein|1804094|1804417|+2	-	-	-	-	-	-	-	-	-	-	-	C/T|SNP|ts|GCC/GTC|A68V|nonsyn|0.507|7/205|solexa|se|automatic	-	-	-	-	-	-	-
96886	425	RSc0083	aminotransferase class-III|96462|97307|+3	-	-	-	-	-	-	-	-	-	-	-	C/T|SNP|ts|GCC/GTC|A142V|nonsyn|0.517|9/191|solexa|se|automatic	-	-	-	-	-	-	-
553394	825	pRALTA_0668	putative cointegrase resolution protein|552570|553616|+3	-	-	-	-	-	-	-	-	-	-	-	C/T|SNP|ts|GCC/GCT|A275A|syn|0.605|40/125|solexa|se|automatic	-	-	-	-	-	-	-
96887	426	RSc0083	aminotransferase class-III|96462|97307|+3	-	-	-	-	-	-	-	-	-	-	-	C/T|SNP|ts|GCC/GCT|A142A|syn|0.517|9/194|solexa|se|automatic	-	-	-	-	-	-	-
98317	490	pRALTA_0101	imuA2|conserved hypothetical protein; putative DNA recombinase; putative partial gene|98099|98806|-1	-	-	-	-	-	-	-	-	-	-	-	C/T|SNP|ts|GAT/AAT|D164N|nonsyn|0.493|11/176|solexa|se|automatic	-	-	-	-	-	-	-
2326105	352	RSc2143	putative transmembrane abc transporter protein|2325503|2326456|-1	-	-	-	-	-	-	-	-	-	-	-	C/T|SNP|ts|GAT/AAT|D118N|nonsyn|0.518|8/219|solexa|se|automatic	-	-	-	-	-	-	-
588126	1656	RSp0474	putative general secretion pathway gspd-related protein|587685|589781|-1	-	-	-	-	-	-	-	-	-	-	-	C/T|SNP|ts|GAG/GAA|E552E|syn|0.673|69/198|solexa|se|automatic	-	-	-	-	-	-	-
686983	247	RSc0639	Putative heat shock protein Hsp70|685976|687229|-1	-	-	-	-	-	-	-	-	-	-	-	C/T|SNP|ts|GAG/AAG|E83K|nonsyn|0.462|9/252|solexa|se|automatic	-	-	-	-	-	-	-
731358	514 405	RALSOp_0670 RSp0598	protein of unknown function|730624|731871|-3putative response regulator receiver, CheW-like domain|730954|731895|+1	-	-	-	-	-	-	-	-	-	-	-	C/T|SNP|ts|GAG/AAG|E172K|nonsyn|0.423|10/217|solexa|se|automaticC/T|SNP|ts|CTC/CTT|L135L|syn|0.423|10/217|solexa|se|automatic	-	-	-	-	-	-	-
2093022	952	RSc1912	gpD|bacteriophage P2 tail protein GPD|2092849|2093973|-2	-	-	-	-	-	-	-	-	-	-	-	C/T|SNP|ts|GAC/AAC|D318N|nonsyn|0.441|13/208|solexa|se|automatic	-	-	-	-	-	-	-
2042249	3016	RSp1622	putative capsular synthesis two-component sensor kinase and response regulator transcription regulator protein (rcsC)|2041968|2045264|-1	-	-	-	-	-	-	-	-	-	-	-	C/T|SNP|ts|GAA/AAA|E1006K|nonsyn|0.47|12/227|solexa|se|automatic	-	-	-	-	-	-	-
8535	2683	pRALTA_0006	putative restriction endonuclease/methyltransferase|5853|9059|+3	-	-	-	-	-	-	-	-	-	-	-	C/T|SNP|ts|CTT/TTT|L895F|nonsyn|0.526|19/346|solexa|se|automatic	-	-	-	-	-	-	-
1886639	91	RSp1505	norB|nitric oxide reductase (Subunit b) transmembrane protein|1886549|1888819|+2	-	-	-	-	-	-	-	-	-	-	-	C/T|SNP|ts|CTG/TTG|L31L|syn|0.491|11/196|solexa|se|automatic	-	-	-	-	-	-	-
141393	283	RSc0119	conserved protein of unknown function|141111|141455|+3	-	-	-	-	-	-	-	-	-	-	-	C/T|SNP|ts|CTC/TTC|L95F|nonsyn|0.503|21/219|solexa|se|automatic	-	-	-	-	-	-	-
1999742	1734	RSc1829	putative indolepyruvate ferredoxin oxidoreductase (iorA)|1999259|2001475|-1	-	-	-	-	-	-	-	-	-	-	-	C/T|SNP|ts|CGG/CGA|R578R|syn|0.419|11/231|solexa|se|automatic	-	-	-	-	-	-	-
2066258	519	RSp1647	Protein-glutamate O-methyltransferase, CheR-type|2065376|2066776|-2	-	-	-	-	-	-	-	-	-	-	-	C/T|SNP|ts|CGG/CGA|R173R|syn|0.51|17/318|solexa|se|automatic	-	-	-	-	-	-	-
1999743	1733	RSc1829	putative indolepyruvate ferredoxin oxidoreductase (iorA)|1999259|2001475|-1	-	-	-	-	-	-	-	-	-	-	-	C/T|SNP|ts|CGG/CAG|R578Q|nonsyn|0.419|11/232|solexa|se|automatic	-	-	-	-	-	-	-
1201248	130 114	RALSOp_1067 RALSOp_1066	protein of unknown function|1201119|1201349|+3protein of unknown function|1201128|1201361|-1	-	-	-	-	-	-	-	-	-	-	-	C/T|SNP|ts|CGC/TGC|R44C|nonsyn|0.49|20/364|solexa|se|automaticC/T|SNP|ts|GCG/GCA|A38A|syn|0.49|20/364|solexa|se|automatic	-	-	-	-	-	-	-
416456	1333	RSc0387	putative zinc protease, peptidase M16 family|415124|416629|+2	-	-	-	-	-	-	-	-	-	-	-	C/T|SNP|ts|CGC/TGC|R445C|nonsyn|0.53|20/285|solexa|se|automatic	-	-	-	-	-	-	-
903296	88 28	RALSOc_0934 RSc0869	putative phage methyltransferase protein|903209|904396|+2putative bacteriophage cytosine-specific methyltransferase protein|903269|903850|+2	-	-	-	-	-	-	-	-	-	-	-	C/T|SNP|ts|CCG/TCG|P30S|nonsyn|0.498|22/310|solexa|se|automaticC/T|SNP|ts|CCG/TCG|P10S|nonsyn|0.498|22/310|solexa|se|automatic	-	-	-	-	-	-	-
252871	659	pRALTA_0297	transposase, IS21 family|252213|253034|+3	-	-	-	-	-	-	-	-	-	-	-	C/T|SNP|ts|CCG/CTG|P220L|nonsyn|0.45|13/263|solexa|se|automatic	-	-	-	-	-	-	-
3547575	16	RSc3295	gcvP|glycine cleavage complex protein P, glycine decarboxylase, PLP-dependent|3547560|3550508|+3	-	-	-	-	-	-	-	-	-	-	-	C/T|SNP|ts|CCC/TCC|P6S|nonsyn|0.462|10/273|solexa|se|automatic	-	-	-	-	-	-	-
2050558	160	RSp1632	oprB|Porin B precursor (Outer membrane) (Glucose porin) transmembrane protein|2050399|2051769|+1	-	-	-	-	-	-	-	-	-	-	-	C/T|SNP|ts|CCC/TCC|P54S|nonsyn|0.516|8/245|solexa|se|automatic	-	-	-	-	-	-	-
67363	284	RSp0059	putative alpha-helical ferredoxin; oxidoreductase protein|67080|69005|+3	-	-	-	-	-	-	-	-	-	-	-	C/T|SNP|ts|CCC/CTC|P95L|nonsyn|0.486|22/467|solexa|se|automatic	-	-	-	-	-	-	-
1899437	185	RSc1772	putative Esterase/lipase|1899253|1900287|+1	-	-	-	-	-	-	-	-	-	-	-	C/T|SNP|ts|CCC/CTC|P62L|nonsyn|0.491|8/179|solexa|se|automatic	-	-	-	-	-	-	-
1899438	186	RSc1772	putative Esterase/lipase|1899253|1900287|+1	-	-	-	-	-	-	-	-	-	-	-	C/T|SNP|ts|CCC/CCT|P62P|syn|0.427|7/178|solexa|se|automatic	-	-	-	-	-	-	-
1894614	1066	RALSOp_1701	fragment of Diguanylate cyclase (GGDEF domain) fused with response regulator pleD (Stalked cell differentiation-controlling protein) (part 1)|1893549|1894799|+3	-	-	-	-	-	-	-	-	-	-	-	C/T|SNP|ts|CAC/TAC|H356Y|nonsyn|0.524|25/281|solexa|se|automatic	-	-	-	-	-	-	-
2082274	231	RSp1670	putative exported signal peptide protein|2082130|2082504|-3	-	-	-	-	-	-	-	-	-	-	-	C/T|SNP|ts|ATG/ATA|M77I|nonsyn|0.504|13/210|solexa|se|automatic	-	-	-	-	-	-	-
1221078	168	RSc1162	cysE|Serine O-acetyltransferase|1220911|1221717|+1	-	-	-	-	-	-	-	-	-	-	-	C/T|SNP|ts|ATC/ATT|I56I|syn|0.468|9/192|solexa|se|automatic	-	-	-	-	-	-	-
956860	1251	RSp0758	putative lipoprotein yddW precursor|955610|956953|+2	-	-	-	-	-	-	-	-	-	-	-	C/T|SNP|ts|ATC/ATT|I417I|syn|0.482|16/241|solexa|se|automatic	-	-	-	-	-	-	-
1237749	150	RSp0982	conserved hypothethical protein|1237614|1237898|-1	-	-	-	-	-	-	-	-	-	-	-	C/T|SNP|ts|AGG/AGA|R50R|syn|0.622|83/317|solexa|se|automatic	-	-	-	-	-	-	-
29537	341	pRALTA_0023	hypothetical protein|29197|30954|+1	-	-	-	-	-	-	-	-	-	-	-	C/T|SNP|ts|ACC/ATC|T114I|nonsyn|0.532|24/325|solexa|se|automatic	-	-	-	-	-	-	-
29538	342	pRALTA_0023	hypothetical protein|29197|30954|+1	-	-	-	-	-	-	-	-	-	-	-	C/T|SNP|ts|ACC/ACT|T114T|syn|0.514|25/325|solexa|se|automatic	-	-	-	-	-	-	-
593078	78	RSc0547	putative shikimate transporter|591452|593155|-1	-	-	-	-	-	-	-	-	-	-	-	C/T|SNP|ts|AAG/AAA|K26K|syn|0.517|16/313|solexa|se|automatic	-	-	-	-	-	-	-
2961	-	RALSOp_0004 RSp0002	exported protein of unknown function|2513|2746|-2 cspD|Cold shock DNA binding protein (transcription regulator)|3120|3323|-1	215 159	-	-	-	-	-	-	-	-	-	-	C/T|SNP|ts|0.528|25/350|solexa|se|automatic	-	-	-	-	-	-	-
2960	-	RALSOp_0004 RSp0002	exported protein of unknown function|2513|2746|-2 cspD|Cold shock DNA binding protein (transcription regulator)|3120|3323|-1	214 160	-	-	-	-	-	-	-	-	-	-	C/T|SNP|ts|0.513|25/341|solexa|se|automatic	-	-	-	-	-	-	-
2281428	-	RSc2106 RSc2107	putative transporter subunit: ATP-binding component of ABC superfamily transporter|2280615|2281352|+3 putative fucose-binding lectin protein|2281746|2282021|+3	76 318	-	-	-	-	-	-	-	-	-	-	C/T|SNP|ts|0.508|12/269|solexa|se|automatic	-	-	-	-	-	-	-
398039	-	RSp0303 RSp0304	MCP: methyl-accepting chemotaxis protein|396481|398028|+1 putative type III effector protein (AvrPphD family)|398086|400017|-3	11 47	-	-	-	-	-	-	-	-	-	-	C/T|SNP|ts|0.507|7/202|solexa|se|automatic	-	-	-	-	-	-	-
686598	-	RSp0543 RS03936	conserved protein of unknown function|685483|685902|+1 conserved protein of unknown function|686837|687091|+2	696 239	-	-	-	-	-	-	-	-	-	-	C/T|SNP|ts|0.489|13/396|solexa|se|automatic	-	-	-	-	-	-	-
756719	-	RSc0708 RSc0709	ubiD|3-octaprenyl-4-hydroxybenzoate decarboxylase|754970|756481|-1 putative lytic transglycosylase|757141|758229|+1	238 422	-	-	-	-	-	-	-	-	-	-	C/T|SNP|ts|0.482|17/422|solexa|se|automatic	-	-	-	-	-	-	-
3705998	173	RSc3436	conserved protein of unknown function|3705826|3707829|+1	-	-	-	-	-	-	-	-	-	-	-	C/A|SNP|tv|TCG/TAG|S58*|nonsense|0.483|33/548|solexa|se|automatic	-	-	-	-	-	-	-
321927	8	RSc0289	vsrA|Transmembrane sensor kinase vsrA|321920|323344|+2	-	-	-	-	-	-	-	-	-	-	-	C/A|SNP|tv|TCA/TAA|S3*|nonsense|0.627|83/277|solexa|se|automatic	-	-	-	-	-	-	-
1912829	370	RSp1526	conserved exported protein of unknown function|1912460|1913785|+2	-	-	-	-	-	-	-	-	-	-	-	C/A|SNP|tv|CCG/ACG|P124T|nonsyn|0.464|9/228|solexa|se|automatic	-	-	-	-	-	-	-
502337	216	RSp0396	putative transmembrane protein|501572|502552|-2	-	-	-	-	-	-	-	-	-	-	-	C/A|SNP|tv|CAG/CAT|Q72H|nonsyn|0.389|12/223|solexa|se|automatic	-	-	-	-	-	-	-
1889944	86	RSp1507	tauB|Taurine-transporting ATPase, ABC transporter, atp_binding component|1889859|1890644|+3	-	-	-	-	-	-	-	-	-	-	-	A/T|SNP|tv|TAT/TTT|Y29F|nonsyn|0.508|15/262|solexa|se|automatic	-	-	-	-	-	-	-
302	92	RALSOp_0001	protein of unknown function|49|393|-3	-	-	-	-	-	-	-	-	-	-	-	A/T|SNP|tv|GTG/GAG|V31E|nonsyn|0.629|125/413|solexa|se|automatic	-	-	-	-	-	-	-
2527346	205	RALSOc_2475	Transcriptional regulator, XRE family|2527142|2527426|+2	-	-	-	-	-	-	-	-	-	-	-	A/T|SNP|tv|ATC/TTC|I69F|nonsyn|0.47|16/371|solexa|se|automatic	-	-	-	-	-	-	-
2680419	671	RSc2470	putative rhs-related protein|2678417|2681089|-1	-	-	-	-	-	-	-	-	-	-	-	A/T|SNP|tv|ATC/AAC|I224N|nonsyn|0.499|19/282|solexa|se|automatic	-	-	-	-	-	-	-
3708282	452	RSc3437	putative galactose mutarotase-like protein|3707831|3709099|+2	-	-	-	-	-	-	-	-	-	-	-	A/G|SNP|ts|GAG/GGG|E151G|nonsyn|0.471|30/426|solexa|se|automatic	-	-	-	-	-	-	-
715240	-	RSp0577 RSp0578	conserved protein of unknown function|714850|715020|-3 conserved protein of unknown function|715789|716010|-3	220 549	-	-	-	-	-	-	-	-	-	-	A/-|DEL|0.442|13/399|solexa|se|automatic	-	-	A/-|DEL|0.513|67/2036|solexa|pe|automatic	-	-	-	-
926273	221	RSp0737	conserved protein of unknown function|925792|926493|-3	-	-	-	-	-	-	-	-	-	-	-	-	-	-	-	-	C/T|SNP|ts|GGA/GAA|G74E|nonsyn|0.526|116/1648|solexa|pe|automatic	-	-	Y (C)
321161	56	RSc0288	conserved protein of unknown function|321106|321423|+1	-	-	-	-	-	-	-	-	-	-	-	-	-	-	-	-	C/T|SNP|ts|GCC/GTC|A19V|nonsyn|0.52|89/1573|solexa|pe|automatic	-	-	Y (C)
19170	239	RSc0017	pckG|Phosphoenolpyruvate carboxykinase|18932|20800|+2	-	-	-	-	-	-	-	-	-	-	-	-	-	-	-	-	C/T|SNP|ts|CCC/CTC|P80L|nonsyn|0.473|62/1725|solexa|pe|automatic	-	-	Y (C)
19171	240	RSc0017	pckG|Phosphoenolpyruvate carboxykinase|18932|20800|+2	-	-	-	-	-	-	-	-	-	-	-	-	-	-	-	-	C/T|SNP|ts|CCC/CCT|P80P|syn|0.474|63/1729|solexa|pe|automatic	-	-	Y (C)
3617187	531	RSc3358	conserved hypothetical protein|3617178|3617717|-3	-	-	-	-	-	-	-	-	-	-	-	-	-	-	-	-	C/T|SNP|ts|AAG/AAA|K177K|syn|0.484|66/1488|solexa|pe|automatic	-	-	Y (C)
1577140	1288	RSc1473	putative multidrug resistance-like transmembrane protein, Major Facilitator Superfamily|1575853|1577406|+1	-	-	-	-	-	-	-	-	-	-	-	-	-	-	-	-	-	T/C|SNP|ts|TGG/CGG|W430R|nonsyn|0.48|37/768|solexa|pe|automatic	-	Y (C)
2473064	-	RSc2276 RSc2277	putative polysaccharide transport system component signal peptide protein (ragA)|2469810|2472656|-3 conserved membrane protein of unknown function, DUF21|2473127|2474452|+2	408 63	-	-	-	-	-	-	-	-	-	-	-	-	-	-	-	-	T/C|SNP|ts|0.498|47/553|solexa|pe|automatic	-	Y (C)
2104737	8	RSc1925	bacteriophage protein, putative P2 Baseplate assembly protein|2104127|2104744|-1	-	-	-	-	-	-	-	-	-	-	-	-	-	-	-	-	-	G/T|SNP|tv|ACC/AAC|T3N|nonsyn|0.113|30/429|solexa|pe|automatic	-
1402384	131	RSp1108	putative lipase|1402254|1403273|+3	-	-	-	-	-	-	-	-	-	-	-	-	-	-	-	-	-	G/A|SNP|ts|GGC/GAC|G44D|nonsyn|0.128|28/420|solexa|pe|automatic	-
2051135	737	RSp1632	oprB|Porin B precursor (Outer membrane) (Glucose porin) transmembrane protein|2050399|2051769|+1	-	-	-	-	-	-	-	-	-	-	-	-	-	-	-	-	-	C/A|SNP|tv|GCA/GAA|A246E|nonsyn|0.325|62/618|solexa|pe|automatic	-	N (C)
1910151	-	RSp1524 RSp1525	putative signal transduction ggdef domain transmembrane protein|1908459|1909976|+3 putative rhomboid protease|1910176|1911885|+1	175 25	-	-	-	-	-	-	-	-	-	-	-	-	-	-	-	-	C/A|SNP|tv|0.485|35/939|solexa|pe|automatic	-	N (C)
324472	334	RSc0292	vsrD|response regulator, LuxR family|324173|324805|-1	-	-	-	-	-	-	-	-	-	-	-	-	-	-	-	-	-	C/-|DEL|0.696|200/510|solexa|pe|automatic	-
313952	152	RSc0280	putative transcriptional regulator, MerR family|313606|314103|-2	-	-	-	-	-	-	-	-	-	-	-	-	-	-	-	-	-	-	T/C|SNP|ts|CAG/CGG|Q51R|nonsyn|0.517|67/993|solexa|pe|automatic	Y (C)
1772430	243	RSc1648	ompR|response regulator in two-component regulatory system with EnvZ, regulates ompF and ompC expression (OmpR family)|1771950|1772672|-3	-	-	-	-	-	-	-	-	-	-	-	-	-	-	-	-	-	-	G/T|SNP|tv|ATC/ATA|I81I|syn|0.466|36/848|solexa|pe|automatic	Y (C)
320399	528	RSc0287	argS|Arginyl-tRNA synthetase|319124|320926|-1	-	-	-	-	-	-	-	-	-	-	-	-	-	-	-	-	-	-	G/A|SNP|ts|ATC/ATT|I176I|syn|0.445|70/1194|solexa|pe|automatic	Y (C)
3482982	305	RSc3220	putative vgr-related protein|3481757|3483286|-1	-	-	-	-	-	-	-	-	-	-	-	-	-	-	-	-	-	-	C/T|SNP|ts|GGG/GAG|G102E|nonsyn|0.522|133/1286|solexa|pe|automatic	Y (C)
40888	331	pRALTA_0036	hypothetical protein|40558|41169|+1	-	-	-	-	-	-	-	-	-	-	-	-	G/T|SNP|tv|GCG/TCG|A111S|nonsyn|0.184|124/401|solexa|pe|automatic	-	-	-	-	-	-	N (B)
346445	795	pRALTA_0398	conserved hypothetical protein; putative phosphoenolpyruvate synthase/pyruvate phosphate dikinase|344897|347239|-1	-	-	-	-	-	-	-	-	-	-	-	-	-	-	-	C/T|SNP|ts|GTG/GTA|V265V|syn|0.485|40/528|solexa|pe|automaticC/T|SNP|ts|GTG/GTA|V265V|syn|0.487|79/893|solexa|pe|automatic	-	-	-	Y (B)
114390	127	RALSOp_0115	exported protein of unknown function|114253|114516|-3	-	-	-	-	-	-	-	-	-	-	-	-	G/T|SNP|tv|CAA/AAA|Q43K|nonsyn|0.115|90/472|solexa|pe|automatic	-	-	-	-	-	-	N (B)
1737587	-	RS03940 RS03939	tRNA-metV|tRNA-Met|1737456|1737532|-1 tRNA-metU|tRNA-Met|1737601|1737677|-1	55 14	-	-	-	-	-	-	-	-	-	-	-	-	-	-	A/G|SNP|ts|0.286|61/816|solexa|pe|automatic	-	-	-
675935	1903	RSc0627	putative dehydrogenase large chain transmembrane protein|674033|676243|+2	-	-	-	-	-	-	-	-	-	-	-	-	-	-	-	G/A|SNP|ts|GTG/ATG|V635M|nonsyn|0.501|81/2181|solexa|pe|automatic	-	-	-
778440	288	RSc0730	ydfG|NADP-dependent L-serine/L-allo-threonine dehydrogenase ydfG|778153|778941|+1	-	-	-	-	-	-	-	-	-	-	-	-	-	G/T|SNP|tv|TTG/TTT|L96F|nonsyn|0.161|168/559|solexa|pe|automatic	-	-	-	-	-	N (B)
928674	7419	RSc0887	putative hemagglutinin-related protein|921256|931761|+1	-	-	-	-	-	-	-	-	-	-	-	-	-	-	-	C/T|SNP|ts|GCC/GCT|A2473A|syn|0.485|75/1277|solexa|pe|automaticC/T|SNP|ts|GCC/GCT|A2473A|syn|0.516|30/577|solexa|pe|automatic	-	-	-
1311408	194	RSc1238	putative myo-inositol catabolism protein (iolE)|1310672|1311601|-1	-	-	-	-	-	-	-	-	-	-	-	-	-	-	A/T|SNP|tv|CTG/CAG|L65Q|nonsyn|0.419|35/1049|solexa|pe|automatic	-	-	-	-	Y (B)
1499123	660	RSc1401	Pseudouridine synthase|1497887|1499782|-1	-	-	-	-	-	-	-	-	-	-	-	-	-	-	-	C/A|SNP|tv|CCG/CCT|P220P|syn|0.367|12/323|solexa|pe|automaticC/A|SNP|tv|CCG/CCT|P220P|syn|0.431|39/706|solexa|pe|automatic	-	-	-
1499102	681	RSc1401	Pseudouridine synthase|1497887|1499782|-1	-	-	-	-	-	-	-	-	-	-	-	-	C/T|SNP|ts|GAG/GAA|E227E|syn|0.366|23/427|solexa|pe|automatic	-	-	-	-	-	-
1737442	-	RSc1618 RS03940	putative nucleoside diphosphate hydrolase (NUDIX)|1736706|1737293|-3 tRNA-metV|tRNA-Met|1737456|1737532|-1	149	-	-	-	-	-	-	-	-	-	-	-	-	-	-	G/A|SNP|ts|0.487|45/781|solexa|pe|automatic	-	-	-	N (B)
1803574	753	RSc1684	putative phage phi-c31 gp36-like protein|1802822|1804060|+2	-	-	-	-	-	-	-	-	-	-	-	-	-	C/A|SNP|tv|GGC/GGA|G251G|syn|0.11|107/575|solexa|pe|automatic	-	-	-	-	-	N (B)
1944283	155	RSc1804	putative peptide synthase with thioesterase and phosphopantetheinyl transferase domains protein|1941939|1944437|-3	-	-	-	-	-	-	-	-	-	-	-	-	-	-	-	C/G|SNP|tv|GGC/GCC|G52A|nonsyn|0.118|108/531|solexa|pe|automatic	-	-	-
1982987	1221	RSc1815	AvrBs3|type III effector protein avrbs3 family|1981767|1984844|+3	-	-	-	-	-	-	-	-	-	-	-	-	-	-	-	A/G|SNP|ts|GCA/GCG|A407A|syn|0.358|37/706|solexa|pe|automatic	-	-	-
1982567	801	RSc1815	AvrBs3|type III effector protein avrbs3 family|1981767|1984844|+3	-	-	-	-	-	-	-	-	-	-	-	-	A/T|SNP|tv|GAA/GAT|E267D|nonsyn|0.201|31/516|solexa|pe|automatic	-	-	-	-	-	-
2858957	1984	RSc2654	putative extracellular subtilisin-like protease precursor|2856974|2859013|+2	-	-	-	-	-	-	-	-	-	-	-	-	-	-	-	G/C|SNP|tv|GGC/CGC|G662R|nonsyn|0.102|98/579|solexa|pe|automatic	-	-	-
3225627	304	RSc2992	rplQ|50S ribosomal subunit protein L17|3225532|3225930|-2	-	-	-	-	-	-	-	-	-	-	-	-	-	-	-	A/G|SNP|ts|TTC/CTC|F102L|nonsyn|0.483|102/1838|solexa|pe|automatic	-	-	-	Y (B)
3703127	943	RSc3430	putative VgrG protein ; putative type VI secretion system component|3701304|3704069|-3	-	-	-	-	-	-	-	-	-	-	-	-	C/T|SNP|ts|GCG/ACG|A315T|nonsyn|0.528|47/491|solexa|pe|automatic	-	-	-	-	-	-	Y (B)
117741	359	RSp0104	conserved exported protein of unknown function|117383|118243|+2	-	-	-	-	-	-	-	-	-	-	-	-	-	-	-	G/A|SNP|ts|GGC/GAC|G120D|nonsyn|0.457|67/1771|solexa|pe|automatic	-	-	-	Y (B)
743875	-	RSp0611 RSp0612	putative MFS general substrate transporter|742504|743811|-3 conserved membrane protein of unknown function|744138|744506|-1	64 263	-	-	-	-	-	-	-	-	-	-	-	-	G/C|SNP|tv|0.156|177/606|solexa|pe|automatic	-	-	-	-	-	N (B)
878494	881	RSp0691	hmgA|Homogentisate 1,2-dioxygenase|878028|879374|-1	-	-	-	-	-	-	-	-	-	-	-	-	-	-	-	G/A|SNP|ts|ACC/ATC|T294I|nonsyn|0.505|109/2190|solexa|pe|automatic	-	-	-	Y (B)
1012010	1114	RSp0803	Conserved exported protein of unknown function|1011120|1013123|-1	-	-	-	-	-	-	-	-	-	-	-	-	-	-	-	C/T|SNP|ts|GCC/ACC|A372T|nonsyn|0.446|13/177|solexa|pe|automatic	-	-	-
1135626	300	RSp0899	putative hydratase/decarboxylase protein|1135071|1135925|-1	-	-	-	-	-	-	-	-	-	-	-	-	-	C/T|SNP|ts|GGG/GGA|G100G|syn|0.497|37/728|solexa|pe|automatic	-	-	-	-	-	Y (B)
1211633	928	RSp0959	norR|transcriptional regulator of anaerobic NO reduction and detoxification (EBP family; Sigma-54 interaction domain|1210706|1212238|+2	-	-	-	-	-	-	-	-	-	-	-	-	-	-	-	G/T|SNP|tv|GGC/TGC|G310C|nonsyn|0.166|158/552|solexa|pe|automatic	-	-	-
1712318	-	RSp1362 RALSOp_1540	tISRso|transposase|1710910|1712271|-3 protein of unknown function|1712415|1712729|+3	47 97	-	-	-	-	-	-	-	-	-	-	-	-	-	-	A/G|SNP|ts|0.402|43/819|solexa|pe|automatic	-	-	-
a, position on the replicon
b, position on the CDS
c, for intergenic mutations
d, Mutations are validated by Sanger sequencing of PCR fragments from individual clones (A), sub-pools of 5 clones (B) or 10 clones (C).
Informations are: nucleotide change|SNP, INSertion or DELetion|transition (ts) or transversion (tv) |codon change|aa change|nonsynonymous ou synonymous mutation|score|allele ratio|sequencing technology|single end (se) or paired end (pe)|automatic

## Sheet: Ralstonia clones of JM3 pool
Table S4. Mutations detected in pools of clones.
point mutations					clones
Absolute Positiona	Relative Positionb	GO Label	GO Description	Distance to the flanking GOc	RCM259	RCM262	RCM256	RCM264	RCM267	RCM253	RCM261	RCM269	RCM258	RCM266	RCM255	RCM263	RCM271	RCM260	RCM268	RCM252	RCM265	RCM254	RCM257	RCM270	Validationsd
86238	909	RSc0075	rsmB|16S rRNA m5C967 methyltransferase, S-adenosyl-L-methionine-dependent|85330|86655|+1	-	-	-	-	-	-	-	G/A|SNP|ts|GTG/GTA|V303V|syn|0.901|101/101|solexa|pe|automatic	-	-	-	-	-	-	-	-	-	-	-	-	-
86239	910	RSc0075	rsmB|16S rRNA m5C967 methyltransferase, S-adenosyl-L-methionine-dependent|85330|86655|+1	-	-	-	-	-	-	-	G/A|SNP|ts|GGC/AGC|G304S|nonsyn|0.881|101/101|solexa|pe|automatic	-	-	-	-	-	-	-	-	-	-	-	-	-
117135	801	RSc0102	putative calcium binding hemolysin protein|114282|117935|-3	-	-	-	-	-	-	-	-	-	-	-	-	-	-	-	-	-	-	-	G/A|SNP|ts|ATC/ATT|I267I|syn|0.817|54/56|solexa|pe|automatic	-
130719	1545	RSc0113	thiC|thiamin (pyrimidine moiety) biosynthesis protein|130368|132263|-3	-	-	-	G/A|SNP|ts|ATC/ATT|I515I|syn|0.952|604/604|solexa|pe|automatic	-	-	-	-	-	-	-	-	-	-	-	-	-	-	-	-	-
134504	4444	RSc0115	putative hemagglutinin-related autotransporter protein|133929|138947|-3	-	-	-	-	-	-	-	-	-	-	-	A/C|SNP|tv|TTC/GTC|F1482V|nonsyn|0.941|624/628|solexa|pe|automatic	-	-	-	-	-	-	-	-	-
226819	898	RSc0204	putative thymidine phosphorylase|225922|227445|+1	-	-	-	-	-	-	-	-	-	-	G/A|SNP|ts|GGG/AGG|G300R|nonsyn|0.961|253/257|solexa|pe|automatic	-	-	-	-	-	-	-	-	-	-
226820	899	RSc0204	putative thymidine phosphorylase|225922|227445|+1	-	-	-	-	-	-	-	-	-	-	G/A|SNP|ts|GGG/GAG|G300E|nonsyn|0.955|252/257|solexa|pe|automatic	-	-	-	-	-	-	-	-	-	-
227794	10	RALSOc_0216	protein of unknown function|227612|227803|-1	-	-	-	-	-	-	-	-	-	-	-	-	-	-	-	-	-	-	C/T|SNP|ts|GAA/AAA|E4K|nonsyn|0.966|412/412|solexa|pe|automatic	-	-
231089	990	RSc0207	opdE|Transcription regulatory protein opdE|230100|231326|+3	-	-	-	-	-	-	-	-	-	-	G/A|SNP|ts|TGG/TGA|W330*|nonsense|0.966|281/281|solexa|pe|automatic	-	-	-	-	-	-	-	-	-	-
245029	475	RSc0222	rtcR|sigma 54-dependent transcriptional regulator of rtcBA expression|243896|245503|-1	-	-	-	-	-	-	-	-	-	-	-	-	-	-	G/A|SNP|ts|CTC/TTC|L159F|nonsyn|0.961|122/122|solexa|pe|automatic	-	-	-	-	-	-
458906	285	RSc0430	conserved hypothetical protein, putative exported protein|458555|459190|-1	-	-	G/A|SNP|ts|CTC/CTT|L95L|syn|0.954|165/167|solexa|pe|automatic	-	-	-	-	-	-	-	-	-	-	-	-	-	-	-	-	-	-
486545	253	RSc0455	conserved hypothetical protein; putative nucleotide-binding protein, histidine triad motif|486293|486736|+2	-	-	-	-	-	-	-	-	-	-	-	-	-	-	C/G|SNP|tv|CTC/GTC|L85V|nonsyn|0.802|47/49|solexa|pe|automatic	-	-	-	-	-	-
679139	951	RSc0632	adhA|putative formaldehyde dehydrogenase adhA|679031|680089|-1	-	-	-	-	-	-	-	-	-	-	-	-	-	-	-	-	-	-	-	-	C/T|SNP|ts|GAG/GAA|E317E|syn|0.951|165/165|solexa|pe|automatic
719872	2849	RSc0672	putative composite protein : Response regulator receiver of two component system system (sensor histidine kinase and response regulator)/transcription regulator, similiraty with pilL protein|717024|723170|+3	-	-	-	-	-	-	C/T|SNP|ts|CCT/CTT|P950L|nonsyn|0.843|208/213|solexa|pe|automatic	-	-	-	-	-	-	-	-	-	-	-	-	-	-
729533	397	RSc0681	apaH|Diadenosine tetraphosphatase|729078|729929|-3	-	-	-	-	-	-	-	-	-	-	C/T|SNP|ts|GAT/AAT|D133N|nonsyn|0.958|260/261|solexa|pe|automatic	-	-	-	-	-	-	-	-	-	-
788456	123499	RALSOc_0802 RSc0742	protein of unknown function|787865|788578|-1cheZ|Chemotaxis phosphatase, CheZ|787958|788611|+2	-	-	-	-	-	-	-	-	-	-	-	-	-	-	-	-	-	-	-	-	G/A|SNP|ts|CTC/CTT|L41L|syn|0.976|145/147|solexa|pe|automaticG/A|SNP|ts|GAG/AAG|E167K|nonsyn|0.976|145/147|solexa|pe|automatic
798691	538	RSc0755	putative permease|797846|799228|-1	-	-	-	-	-	-	-	-	-	-	-	C/T|SNP|ts|GGC/AGC|G180S|nonsyn|0.94|482/486|solexa|pe|automatic	-	-	-	-	-	-	-	-	-
863883	248	RSc0821	putative NADPH nitroreductase protein|863636|864364|+2	-	-	-	-	-	-	-	C/T|SNP|ts|TCG/TTG|S83L|nonsyn|0.975|208/210|solexa|pe|automatic	-	-	-	-	-	-	-	-	-	-	-	-	-
879224	250	RSc0837	conserved protein of unknown function|878975|879244|+2	-	-	-	-	-	-	-	-	-	-	-	-	-	-	-	-	G/A|SNP|ts|GAA/AAA|E84K|nonsyn|0.955|368/368|solexa|pe|automatic	-	-	-	-
916465	1101	RSc0879	conserved protein of unknown function|915365|917209|+2	-	-	-	-	C/T|SNP|ts|ATC/ATT|I367I|syn|0.994|133/133|solexa|pe|automatic	-	-	-	-	-	-	-	-	-	-	-	-	-	-	-	-
916790	1426	RSc0879	conserved protein of unknown function|915365|917209|+2	-	-	-	-	-	-	C/T|SNP|ts|CCC/TCC|P476S|nonsyn|0.967|321/321|solexa|pe|automatic	-	-	-	-	-	-	-	-	-	-	-	-	-	-
920241	631	RSc0886	conserved hypothethical protein, DUF511|919924|920871|-2	-	-	-	-	-	-	-	-	-	-	-	-	G/A|SNP|ts|CAG/TAG|Q211*|nonsense|0.982|165/166|solexa|pe|automatic	-	-	-	-	-	-	-	-
936954	116	RALSOc_0957	conserved protein of unknown function|936839|937087|+2	-	-	-	-	-	-	-	-	-	-	-	-	-	-	-	-	-	-	-	-	C/T|SNP|ts|CCC/CTC|P39L|nonsyn|0.962|111/111|solexa|pe|automatic
940357	58	RSc0893	transposase|939530|940414|-1	-	-	-	-	-	A/G|SNP|ts|TAC/CAC|Y20H|nonsyn|0.963|110/110|solexa|pe|automatic	-	-	-	-	-	-	-	-	-	-	-	-	-	-	-
941201	256	RSc0894	putative signal peptide protein|941142|941456|-3	-	-	-	-	-	-	-	-	-	-	-	-	-	-	-	-	G/A|SNP|ts|CCT/TCT|P86S|nonsyn|0.985|170/171|solexa|pe|automatic	-	-	-	-
1021817	90	RSc0973	gltI|glutamate/aspartate transport protein (ABC superfamily, peri_bind) high affinity periplasmic solute-binding protein|1020995|1021906|-1	-	-	-	-	-	G/A|SNP|ts|ACC/ACT|T30T|syn|0.953|105/105|solexa|pe|automatic	-	-	-	-	-	-	-	-	-	-	-	-	-	-	-
1053754	433	RSc1003	putative Carboxypeptidase S1|1052555|1054186|-1	-	-	G/A|SNP|ts|CCG/TCG|P145S|nonsyn|0.918|269/273|solexa|pe|automatic	-	-	-	-	-	-	-	-	-	-	-	-	G/A|SNP|ts|CCG/TCG|P145S|nonsyn|0.915|170/172|solexa|pe|automatic	G/A|SNP|ts|CCG/TCG|P145S|nonsyn|0.923|353/357|solexa|pe|automatic	-	-	G/A|SNP|ts|CCG/TCG|P145S|nonsyn|0.94|177/180|solexa|pe|automatic	-	Y
1055478	513	RSc1004	rutE|oxidoreductase subunit of the alternative pyrimidine degradation pathway|1054966|1055553|+1	-	-	-	-	-	C/T|SNP|ts|CTC/CTT|L171L|syn|0.981|109/109|solexa|pe|automatic	-	-	-	-	-	-	-	-	-	-	-	-	-	-	-
1140543	534	RSc1082	putative outer membrane porin protein|1140010|1141194|+1	-	-	-	-	-	-	-	-	-	-	-	-	-	-	-	-	-	-	-	-	G/A|SNP|ts|GCG/GCA|A178A|syn|0.981|111/111|solexa|pe|automatic
1274235	562	RSc1205	pcm|Protein-L-isoaspartate O-methyltransferase|1273674|1274639|+3	-	-	-	-	-	-	C/T|SNP|ts|CTC/TTC|L188F|nonsyn|0.967|230/230|solexa|pe|automatic	-	-	-	-	-	-	-	-	-	-	-	-	-	-
1295301	896	RSc1225	hisZ|hetero-octameric ATP phosphoribosyl transferase, tRNA synthetase-like subunit|1294406|1295566|+2	-	-	-	-	-	G/A|SNP|ts|CGG/CAG|R299Q|nonsyn|0.767|53/54|solexa|pe|automatic	-	-	-	-	-	-	-	-	-	-	-	-	-	-	-
1330094	3083	RSc1251	hrpA|ATP-dependent helicase|1327012|1331007|+1	-	C/T|SNP|ts|CCG/CTG|P1028L|nonsyn|0.944|47/47|solexa|pe|automatic	-	-	-	-	-	-	-	-	-	-	-	-	-	-	-	-	-	-	-
1503280	49	RSc1403	map|methionine aminopeptidase|1502501|1503328|-1	-	C/T|SNP|ts|GCC/ACC|A17T|nonsyn|0.979|69/69|solexa|pe|automatic	-	-	-	-	-	-	-	-	-	-	-	-	-	-	-	-	-	-	-
1523090	2103	RSc1421	ppsA|Phosphoenolpyruvate synthase. Pyruvate,water dikinase|1520988|1523375|+3	-	-	-	-	-	-	-	-	-	-	C/T|SNP|ts|TTC/TTT|F701F|syn|0.967|202/203|solexa|pe|automatic	-	-	-	-	-	-	-	-	-	-
1617265	37	RSc1516	mltD|fragment of Membrane-bound lytic murein transglycosylase D (part 1)|1617229|1618584|+1	-	C/T|SNP|ts|CTG/TTG|L13L|syn|0.952|93/94|solexa|pe|automatic	-	-	-	-	-	-	-	-	-	-	-	-	-	-	-	-	-	-	-
1803235	414	RSc1684	putative phage phi-c31 gp36-like protein|1802822|1804060|+2	-	-	-	-	-	-	-	-	-	-	-	-	-	-	-	-	C/T|SNP|ts|TTC/TTT|F138F|syn|0.961|296/300|solexa|pe|automatic	-	-	-	-
1903769	2208	RSc1775	putative hemagglutinin-related protein|1901562|1911059|+3	-	-	-	-	-	-	-	-	-	-	-	-	-	-	-	-	C/T|SNP|ts|GCC/GCT|A736A|syn|0.843|330/345|solexa|pe|automatic	-	-	-	-
1910500	8939	RSc1775	putative hemagglutinin-related protein|1901562|1911059|+3	-	-	-	-	-	-	-	A/T|SNP|tv|CAG/CTG|Q2980L|nonsyn|0.975|221/221|solexa|pe|automatic	-	-	-	-	-	-	-	-	-	-	-	-	-
1910509	8948	RSc1775	putative hemagglutinin-related protein|1901562|1911059|+3	-	-	-	-	-	-	-	A/T|SNP|tv|CAC/CTC|H2983L|nonsyn|0.985|222/222|solexa|pe|automatic	-	-	-	-	-	-	-	-	-	-	-	-	-
1975765	3216	RSc1811	putative siderophore synthetase|1972550|1978570|+2	-	-	T/A|SNP|tv|GAT/GAA|D1072E|nonsyn|0.818|45/45|solexa|pe|automatic	T/A|SNP|tv|GAT/GAA|D1072E|nonsyn|0.85|290/296|solexa|pe|automatic	-	-	T/A|SNP|tv|GAT/GAA|D1072E|nonsyn|0.844|179/180|solexa|pe|automatic	-	-	-	-	-	-	-	-	T/A|SNP|tv|GAT/GAA|D1072E|nonsyn|0.83|110/112|solexa|pe|automatic	T/A|SNP|tv|GAT/GAA|D1072E|nonsyn|0.825|78/78|solexa|pe|automatic	-	-	T/A|SNP|tv|GAT/GAA|D1072E|nonsyn|0.842|118/120|solexa|pe|automatic	-	Y
2036233	571	RSc1853	putative multidrug resistance transmembrane protein|2035646|2036803|-1	-	-	-	-	-	-	-	-	-	-	-	-	-	-	-	-	-	-	-	-	-/C|INS|0.575|28/43|solexa|pe|automatic
2036240	564	RSc1853	putative multidrug resistance transmembrane protein|2035646|2036803|-1	-	-	-	-	-	-	-	-	-	-	-	-	-/G|INS|0.685|40/61|solexa|pe|automatic	-	-	-	-	-	-	-	-/G|INS|0.582|27/41|solexa|pe|automatic
2060497	374	RSc1877	putative hydroxylase; similar to clavaminate synthase|2060124|2061026|+3	-	-	-	T/C|SNP|ts|CTG/CCG|L125P|nonsyn|0.935|473/475|solexa|pe|automatic	-	-	-	-	-	-	-	-	-	-	-	-	-	-	-	-	-
2081361	939	RSc1894	Methyl-accepting chemotaxis sensory transducer precursor|2080692|2082299|-3	-	-	-	-	-	-	-	-	-	-	T/C|SNP|ts|GAA/GAG|E313E|syn|0.973|209/211|solexa|pe|automatic	-	-	-	-	-	-	-	-	-	-
2096122	937	RSc1914	putative phage-related tail transmembrane protein|2094395|2097058|-1	-	-	-	-	-	-	-	C/T|SNP|ts|GGC/AGC|G313S|nonsyn|0.969|181/182|solexa|pe|automatic	-	-	-	-	-	-	-	-	-	-	-	-	-
2103560	221	RSc1923	gpJ|bacteriophage P2 Baseplate assembly protein GPJ|2102872|2103780|-2	-	-	-	-	-	-	-	T/C|SNP|ts|GAC/GGC|D74G|nonsyn|0.975|161/162|solexa|pe|automatic	-	-	-	-	-	-	-	-	-	-	-	-	-
2104854	-	RSc1925 RSc1926	bacteriophage protein, putative P2 Baseplate assembly protein|2104127|2104744|-1 conserved exported protein of unknown function|2105007|2105702|+3	110153	-	-	-	C/T|SNP|ts|0.951|77/77|solexa|pe|automatic	-	-	-	-	-	-	-	-	-	-	-	-	-	-	-	-
2112895	185	RSc1939	gpP|fragment of bacteriophage P2 GPP capsid protein; Terminase, ATPase subunit (part 1)|2112711|2114231|+3	-	-	-	-	-	-	-	A/T|SNP|tv|GAG/GTG|E62V|nonsyn|0.913|183/184|solexa|pe|automatic	-	-	-	-	-	-	-	-	-	-	-	-	-
2117547	334	RSc1942	conserved protein of unknown function|2115640|2117880|-2	-	-	-	-	-	-	-	G/A|SNP|ts|CCC/TCC|P112S|nonsyn|0.85|195/197|solexa|pe|automatic	-	G/A|SNP|ts|CCC/TCC|P112S|nonsyn|0.778|351/365|solexa|pe|automatic	-	-	-	-	-	-	-	-	-	-	-
2125489	-	RALSOc_2081 RSc1949	protein of unknown function|2124848|2125093|-1 putative glycine-rich transmembrane protein|2125568|2125720|-1	396 79	-	-	-	G/A|SNP|ts|0.941|106/106|solexa|pe|automatic	-	-	-	-	-	-	-	-	-	-	-	-	-	-	-	-
2262179	1848	RSc2091	putative ABC transporter, permease component|2261495|2264026|-1	-	-	-	-	-	-	-	-	-	-	-	-	-	-	-	-	-	-	-	-	C/T|SNP|ts|GGG/GGA|G616G|syn|0.91|97/98|solexa|pe|automatic
2272753	421	RSc2098	add|Adenosine deaminase|2272333|2273370|+1	-	-	-	-	-	C/T|SNP|ts|CTC/TTC|L141F|nonsyn|0.928|73/73|solexa|pe|automatic	-	-	-	-	-	-	-	-	-	-	-	-	-	-	-
2316819	-	RSc2135 RSc2136	conserved exported protein of unknown function|2316225|2316692|+3 putative porin signal peptide protein|2316865|2317923|+1	127 46	-	-	-	-	-	-	-	-	-	A/G|SNP|ts|0.966|219/220|solexa|pe|automatic	-	-	-	-	-	-	-	-	-	-
2320893	1418	RSc2139	AWR1|2319476|2322667|+2	-	-	-	-	-	-	-	C/T|SNP|ts|GCC/GTC|A473V|nonsyn|0.948|145/147|solexa|pe|automatic	-	-	-	-	-	-	-	-	-	-	-	-	-
2415286	685	RSc2227	putative divalent heavy-metal cations transporter|2415164|2415970|-1	-	-	-	-	-	-	-	-	-	-	-	-	-	-	-	-	-	-	-	-	G/A|SNP|ts|CTG/TTG|L229L|syn|0.987|102/102|solexa|pe|automatic
2415288	683	RSc2227	putative divalent heavy-metal cations transporter|2415164|2415970|-1	-	-	-	-	-	-	-	-	-	-	-	-	-	-	-	-	-	-	-	-	T/A|SNP|tv|GAT/GTT|D228V|nonsyn|0.96|102/102|solexa|pe|automatic
2444777	1056	RSc2252	pcaF|Beta-ketoadipyl-CoA thiolase|2444630|2445832|-1	-	G/A|SNP|ts|ATC/ATT|I352I|syn|0.869|201/205|solexa|pe|automatic	-	-	-	-	-	-	-	-	-	-	-	-	-	-	-	-	-	-	-
2465900	3924	RSc2275	putative polysaccharide transport system component signal peptide protein (ragB)|2465825|2469823|-1	-	-	-	-	G/A|SNP|ts|ATC/ATT|I1308I|syn|0.967|76/76|solexa|pe|automatic	-	-	-	-	-	-	-	-	-	-	-	-	-	-	-	-
2487919	537	RSc2294	conserved exported protein of unknown function|2487619|2488455|-2	-	-	-	-	-	-	-	-	G/A|SNP|ts|TTC/TTT|F179F|syn|0.962|162/163|solexa|pe|automatic	-	-	-	-	-	-	-	-	-	-	-	-
2504470	718	RSc2303	putative type II secretory pathway, gspd-related protein|2502818|2505187|-1	-	-	-	-	-	-	-	-	-	-	C/T|SNP|ts|GAA/AAA|E240K|nonsyn|0.965|252/252|solexa|pe|automatic	-	-	-	-	-	-	-	-	-	-
2514333	744	RSc2313	putative transposase, integrase domain|2514222|2515076|-3	-	-	-	-	-	-	-	-	G/A|SNP|ts|ATC/ATT|I248I|syn|0.977|201/204|solexa|pe|automatic	-	-	-	-	-	-	-	-	-	-	-	-
2551596	252	RSc2352	putative transporter, Major facilitator superfamily MFS|2551345|2552673|+1	-	-	-	-	-	-	-	-	-	-	-	-	-	-	-	-	-	-	-	-	C/T|SNP|ts|CTC/CTT|L84L|syn|0.981|135/139|solexa|pe|automatic
2563189	159	RSc2359	putative type III effector protein|2561128|2563347|-2	-	-	C/T|SNP|ts|GTG/GTA|V53V|syn|0.935|304/305|solexa|pe|automatic	-	-	-	-	-	-	-	-	-	-	-	-	-	-	-	-	-	-
2565425	182	RSc2362	conserved protein of unknown function|2565244|2565963|+1	-	-	-	C/T|SNP|ts|TCC/TTC|S61F|nonsyn|0.731|240/246|solexa|pe|automatic	-	-	C/T|SNP|ts|TCC/TTC|S61F|nonsyn|0.821|128/128|solexa|pe|automatic	-	-	-	-	-	-	-	-	C/T|SNP|ts|TCC/TTC|S61F|nonsyn|0.873|65/66|solexa|pe|automatic	C/T|SNP|ts|TCC/TTC|S61F|nonsyn|0.625|44/44|solexa|pe|automatic	-	-	C/T|SNP|ts|TCC/TTC|S61F|nonsyn|0.946|80/81|solexa|pe|automatic	-
2626188	445	RSc2421	cysN|ATP-sulfurylase, subunit 1 (ATP:sulfate adenylyltransferase)|2625325|2626632|-2	-	-	-	-	-	-	-	-	-	-	-	-	-	-	-	-	C/T|SNP|ts|GAG/AAG|E149K|nonsyn|0.969|394/395|solexa|pe|automatic	-	-	-	-
2691259	687	RSc2483	conserved protein of unknown function|2689399|2691945|-2	-	-	-	-	-	-	-	-	-	-	-	-	-	-	-	-	C/A|SNP|tv|CAG/CAT|Q229H|nonsyn|0.788|220/222|solexa|pe|automatic	-	-	-	-
2777294	444	RSc2568	alkB|Alpha-ketoglutarate-dependent dioxygenase alkB|2776851|2777507|+3	-	-	-	-	-	C/T|SNP|ts|ATC/ATT|I148I|syn|0.706|53/55|solexa|pe|automatic	-	-	-	-	-	-	-	-	-	-	-	-	-	-	-	Y
2900959	304	RSc2693	putative outer membrane usher transmembrane protein|2898998|2901262|-1	-	-	-	-	-	-	-	-	-	-	-	-	-	-	-	-	A/G|SNP|ts|TTC/CTC|F102L|nonsyn|0.811|325/331|solexa|pe|automatic	-	-	-	-
2969896	-	RSc2757 RSc2758	araG|fused L-arabinose transporter subunits of ABC superfamily: ATP-binding components|2968351|2969886|-2 araF|L-arabinose transporter subunit; periplasmic-binding component of ABC superfamily|2969920|2970915|-2	10 24	C/T|SNP|ts|0.96|215/216|solexa|pe|automatic	-	-	-	-	-	-	-	-	-	-	-	-	-	-	-	-	-	-	-
2969897	-	RSc2757 RSc2758	araG|fused L-arabinose transporter subunits of ABC superfamily: ATP-binding components|2968351|2969886|-2 araF|L-arabinose transporter subunit; periplasmic-binding component of ABC superfamily|2969920|2970915|-2	11 23	C/T|SNP|ts|0.957|214/216|solexa|pe|automatic	-	-	-	-	-	-	-	-	-	-	-	-	-	-	-	-	-	-	-
2973200	-	RSc2760 RSc2761	putative outer membrane protein (Porin)|2972045|2973106|-1 gcvA|transcriptional regulator of glycine cleavage system operon, LysR family|2973271|2974197|+1	94 71	-	-	A/G|SNP|ts|0.854|450/457|solexa|pe|automatic	-	-	A/G|SNP|ts|0.869|277/278|solexa|pe|automatic	-	-	-	-	-	-	-	-	-	-	-	-	-	-
3001650	37	RSc2791	putative adenosine kinase|3001614|3002549|+3	-	-	-	-	-	-	-	-	-	-	-	A/T|SNP|tv|ACC/TCC|T13S|nonsyn|0.912|432/434|solexa|pe|automatic	-	-	-	-	-	-	-	-	-
3001651	38	RSc2791	putative adenosine kinase|3001614|3002549|+3	-	-	-	-	-	-	-	-	-	-	-	C/T|SNP|ts|ACC/ATC|T13I|nonsyn|0.93|434/434|solexa|pe|automatic	-	-	-	-	-	-	-	-	-
3001652	39	RSc2791	putative adenosine kinase|3001614|3002549|+3	-	-	-	-	-	-	-	-	-	-	-	C/T|SNP|ts|ACC/ACT|T13T|syn|0.942|434/434|solexa|pe|automatic	-	-	-	-	-	-	-	-	-
3019587	1568	RSc2807	pehR|response regulator receiver, FIS type, sigma 54 interacting region|3019472|3021154|-1	-	-	-	-	-	-	-	G/A|SNP|ts|TCC/TTC|S523F|nonsyn|0.95|127/127|solexa|pe|automatic	-	G/A|SNP|ts|TCC/TTC|S523F|nonsyn|0.812|326/329|solexa|pe|automatic	-	-	-	-	-	-	-	-	-	-	-
3068137	1202	RSc2850	ftsI|division-specific transpeptidase, penicillin-binding protein 3|3067551|3069338|-3	-	-	-	-	-	-	-	-	G/A|SNP|ts|CCG/CTG|P401L|nonsyn|0.938|172/177|solexa|pe|automatic	-	-	-	-	-	-	-	-	-	-	-	-
3348729	12	RSc3112	gspM|General Secretory Pathway protein M, type II secretion system|3348718|3349296|+1	-	-	-	-	-	-	-	-	-	-	-	-	-	-	-	-	C/T|SNP|ts|TCC/TCT|S4S|syn|0.807|77/78|solexa|pe|automatic	-	-	-	-
3414769	367	RSc3159	putative methyltransferase, Methylase of polypeptide chain release factors|3414005|3415135|-1	-	-	-	-	-	-	-	C/T|SNP|ts|GCG/ACG|A123T|nonsyn|0.928|194/199|solexa|pe|automatic	-	-	-	-	-	-	-	-	-	-	-	-	-
3414770	366	RSc3159	putative methyltransferase, Methylase of polypeptide chain release factors|3414005|3415135|-1	-	-	-	-	-	-	-	C/T|SNP|ts|CGG/CGA|R122R|syn|0.932|195/199|solexa|pe|automatic	-	-	-	-	-	-	-	-	-	-	-	-	-
3462977	571	RSc3202	putative outer membrane efflux protein;|3462876|3463547|-3	-	-	-	-	-	-	-	-	-	-	-	-	-	-	C/T|SNP|ts|GAT/AAT|D191N|nonsyn|0.946|100/100|solexa|pe|automatic	-	-	-	-	-	-
3464140	-	RSc3203 RSc3204	conserved protein of unknown function|3463615|3463974|-2 conserved exported protein of unknown function|3464175|3464519|-3	166 35	-	-	-	-	-	-	-	G/A|SNP|ts|0.963|213/215|solexa|pe|automatic	-	-	-	-	-	-	-	-	-	-	-	-
3467940	1054	RSc3206	putative multidrug efflux protein|3467878|3468993|-2	-	-	-	-	-	-	-	-	-	-	-	-	-	-	-	-	-	C/T|SNP|ts|GGA/AGA|G352R|nonsyn|0.963|320/321|solexa|pe|automatic	-	-	-
3538683	-	RSc3286 RSc3287	solI|Acyl-homoserine-lactone synthase, autoinducer synthesis protein solI|3537741|3538355|-3 solR|Transcriptional activator protein solR|3538747|3539457|+1	328 64	-	-	-	-	-	-	-	-	-	-	-	-	-	-	-	G/A|SNP|ts|0.95|341/342|solexa|pe|automatic	-	-	-	-
3581049	320	RSc3317	atpD|ATP synthase, F1 sector, beta subunit|3579965|3581368|-1	-	-	-	G/A|SNP|ts|CCG/CTG|P107L|nonsyn|0.896|531/535|solexa|pe|automatic	-	-	-	-	-	-	-	-	-	-	-	-	-	-	-	-	-
3694790	4264	RSc3419 RALSOc_3674	conserved protein of unknown function|3694512|3694793|-3conserved protein of unknown function|3694781|3695053|-1	-	-	-	-	-	-	-	-	-	-	-	-	-	-	-	-	C/T|SNP|ts|GGC/AGC|G2S|nonsyn|0.927|265/268|solexa|pe|automaticC/T|SNP|ts|TGG/TGA|W88*|nonsense|0.927|265/268|solexa|pe|automatic	-	-	-	-
3707068	1243	RSc3436	conserved protein of unknown function|3705826|3707829|+1	-	-	-	-	-	-	-	-	-	-	-	-	-	-	G/A|SNP|ts|GAG/AAG|E415K|nonsyn|0.932|26/26|solexa|pe|automatic	-	-	-	-	-	-
23561	252	RSp0019	putative ycII-related protein|23310|23657|+3	-	-	-	-	-	-	-	-	-	-	-	-	-	-	-	-	-	G/A|SNP|ts|CCG/CCA|P84P|syn|0.952|494/495|solexa|pe|automatic	-	-	-
47303	484	RSp0043	conserved protein of unknown function|46820|47560|+2	-	-	-	-	-	-	-	C/T|SNP|ts|CAG/TAG|Q162*|nonsense|0.986|226/226|solexa|pe|automatic	-	C/T|SNP|ts|CAG/TAG|Q162*|nonsense|0.973|472/473|solexa|pe|automatic	-	-	-	-	-	-	-	-	-	-	-	Y
110712	1084	RSp0100	fhuA|TonB-dependent siderophore receptor ferrichrome-iron receptor precursor|109684|111795|-3	-	-	-	-	-	C/T|SNP|ts|GCC/ACC|A362T|nonsyn|0.953|180/180|solexa|pe|automatic	-	-	-	-	-	-	-	-	-	-	-	-	-	-	-
378628	996	RSp0291	Type I secretion adaptor protein (HlyD family)|378280|379623|-3	-	-	-	-	-	-	-	-	-	-	-	-	-	-	C/T|SNP|ts|CAG/CAA|Q332Q|syn|0.973|183/184|solexa|pe|automatic	-	-	-	-	-	-
392633	1156	RSp0296	Type III effector protein (Skwp5)|386772|393788|-1	-	-	-	-	-	-	-	C/T|SNP|ts|GAG/AAG|E386K|nonsyn|0.958|183/184|solexa|pe|automatic	-	-	-	-	-	-	-	-	-	-	-	-	-
526617	-	RSp0415 RSp0416	putative extracytoplasmic function sigma 70 factor transcription regulator protein|525987|526571|+3 aleB|TonB-dependent siderophore receptor|526754|529192|+2	46137	-	-	-	-	-	-	-	-	-	G/A|SNP|ts|0.963|356/358|solexa|pe|automatic	-	-	-	-	-	-	-	-	-	-
545244	795	RSp0431	Putative amine oxidase|544902|546038|-1	-	-	-	G/A|SNP|ts|TTC/TTT|F265F|syn|0.977|477/479|solexa|pe|automatic	-	-	-	-	-	-	-	-	-	-	-	-	-	-	-	-	-
558596	69	RSp0445	OPR|12-oxophytodienoate reductase|557585|558664|-2	-	-	-	-	-	-	-	-	-	-	-	-	-	-	-	-	-	-	-	-	C/T|SNP|ts|CCG/CCA|P23P|syn|0.947|124/124|solexa|pe|automatic
568049	1534	RSp0455	putative rhs-related protein|566937|569582|-1	-	-	-	-	-	-	-	C/T|SNP|ts|GAT/AAT|D512N|nonsyn|0.959|175/176|solexa|pe|automatic	-	-	-	-	-	-	-	-	-	-	-	-	-
568050	1533	RSp0455	putative rhs-related protein|566937|569582|-1	-	-	-	-	-	-	-	C/T|SNP|ts|AAG/AAA|K511K|syn|0.968|175/176|solexa|pe|automatic	-	-	-	-	-	-	-	-	-	-	-	-	-
569545	38	RSp0455	putative rhs-related protein|566937|569582|-1	-	-	-	-	-	-	G/T|SNP|tv|TCA/TAA|S13*|nonsense|0.979|458/460|solexa|pe|automatic	-	-	-	-	-	-	-	-	-	-	-	-	-	-
584222	643	RSp0467	putative general secretion pathway gspf-related transmembrane protein|583671|584864|-1	-	-	-	-	-	-	-	G/A|SNP|ts|CAC/TAC|H215Y|nonsyn|0.959|176/178|solexa|pe|automatic	-	-	-	-	-	-	-	-	-	-	-	-	-
634497	1252	RSp0509	conserved exported protein of unknown function|633246|635003|+3	-	-	-	-	-	-	G/A|SNP|ts|GCG/ACG|A418T|nonsyn|0.845|274/307|solexa|pe|automatic	-	-	-	-	-	-	-	-	-	-	-	-	-	-	Y
662141	1419	RSp0530	cusA|outer membrane copper (silver) and drug transport protein (RND family)|660723|663872|+3	-	-	-	-	-	-	-	-	G/A|SNP|ts|AAG/AAA|K473K|syn|0.98|286/287|solexa|pe|automatic	-	-	-	-	-	-	-	-	-	-	-	-
665604	927	RSp0532	putative aminopeptidase|664284|666530|-1	-	-	-	-	G/A|SNP|ts|ACC/ACT|T309T|syn|0.977|138/140|solexa|pe|automatic	-	-	-	-	-	-	-	-	-	-	-	-	-	-	-	-
669709	642	RSp0535	putative transcriptional regulator of glycine cleavage system operon, LysR family|669068|669979|+2	-	-	-	-	-	-	-	-	G/T|SNP|tv|GGG/GGT|G214G|syn|0.945|263/264|solexa|pe|automatic	-	-	-	-	-	-	-	-	-	-	-	-
740185	393	RSp0607	paaD|Phenylacetic acid degradation protein paaD|739793|740341|+2	-	-	-	-	-	-	-	C/T|SNP|ts|ATC/ATT|I131I|syn|0.815|143/145|solexa|pe|automatic	-	-	-	-	-	-	-	-	-	-	-	-	-
740186	394	RSp0607	paaD|Phenylacetic acid degradation protein paaD|739793|740341|+2	-	-	-	-	-	-	-	C/T|SNP|ts|CGG/TGG|R132W|nonsyn|0.82|145/145|solexa|pe|automatic	-	-	-	-	-	-	-	-	-	-	-	-	-
757069	-	RSp0624 RSp0625	putative precorrin-6b methylase methyltransferase protein (cobL)|756067|756774|-3 putative magnesium chelatase subunit|757422|759335|-1	295353	-	A/G|SNP|ts|0.973|283/289|solexa|pe|automatic	-	-	-	-	-	-	-	-	-	-	-	-	-	A/G|SNP|ts|0.957|268/272|solexa|pe|automatic	-	-	A/G|SNP|ts|0.944|209/211|solexa|pe|automatic	-	Y
764978	-	RSp0628 RSp0629	hoxN|High-affinity nickel transport protein|763794|764867|-1 putative vgr-related protein|765488|768361|+2	111510	-	-	-	-	-	-	-	-	-	-	-	-	-	-	-	G/A|SNP|ts|0.977|346/349|solexa|pe|automatic	-	-	-	-
802421	20175	RSp0641	putative non ribosomal peptide synthetase protein|782247|802916|+3	-	-	-	-	-	C/T|SNP|ts|GAC/GAT|D6725D|syn|0.775|118/192|solexa|pe|automatic	-	-	-	-	-	-	-	-	-	-	-	-	-	-	-
815662	12747	RSp0642	putative non ribosomal peptide synthetase protein|802916|820777|+2	-	-	-	-	-	-	-	-	-	-	-	-	-	-	-	-	-	G/C|SNP|tv|GGG/GGC|G4249G|syn|0.759|11/18|solexa|pe|automatic	-	-	-
827751	17	RSp0650	mmsA|methylmalonate semialdehyde dehydrogenase|826220|827767|-2	-	-	-	-	-	-	-	-	-	-	-	-	-	-	-	-	G/A|SNP|ts|TCC/TTC|S6F|nonsyn|0.945|327/330|solexa|pe|automatic	-	-	-	-
870836	343	RSp0683	Putative predicted enzyme with a tim-barrel fold protein|870498|871178|-1	-	-	-	-	-	-	-	-	-	-	-	-	-	-	C/T|SNP|ts|GAA/AAA|E115K|nonsyn|0.954|168/169|solexa|pe|automatic	-	-	-	-	-	-
875352	-	RSp0687 RSp0688	putative butyryl-CoA dehydrogenase|874170|875327|+3 conserved membrane protein of unknown function|875403|875900|+3	25 51	-	-	-	-	-	-	-	-	-	-	-	-	-	-	-	-	-	-	-	C/T|SNP|ts|0.974|192/193|solexa|pe|automatic
880666	-	RALSOp_0775 RALSOp_0776	protein of unknown function|880475|880570|-2 protein of unknown function|880667|880897|+2	96 1	-	-	C/T|SNP|ts|0.971|567/569|solexa|pe|automatic	-	-	-	-	-	-	-	-	-	-	-	-	-	-	-	-	-
975685	837	RSp0771	conserved protein of unknown function|974849|975778|+2	-	-	-	-	-	-	-	-	-	-	-	-	-	C/T|SNP|ts|ACC/ACT|T279T|syn|0.98|261/263|solexa|pe|automatic	-	-	-	-	-	-	-
985533	1120	RSp0782	putative Valyl-tRNA synthetase|984414|986366|+3	-	-	-	-	-	-	-	-	-	-	G/A|SNP|ts|GAG/AAG|E374K|nonsyn|0.956|328/331|solexa|pe|automatic	-	-	-	-	-	-	-	-	-	-
1074936	180	RSp0846	Putative type III effector, AWR3|1071513|1075115|-1	-	-	-	-	-	-	-	-	-	-	-	-	-	-	-	G/A|SNP|ts|GCC/GCT|A60A|syn|0.833|49/49|solexa|pe|automatic	-	-	-	-	-
1086263	784	RSp0858	hrpV|type III secretion system protein HrpV, HpaA_like protein|1086045|1087046|-1	-	-	-	-	-	-	-	-	-	-	-	-	-	-	G/T|SNP|tv|CCG/ACG|P262T|nonsyn|0.868|140/141|solexa|pe|automatic	-	-	-	-	-	-
1171789	50	RSp0929	conserved exported protein of unknown function, cusF-like protein|1171740|1172084|+3	-	-	-	-	C/G|SNP|tv|CCC/CGC|P17R|nonsyn|0.954|149/149|solexa|pe|automatic	-	-	-	-	-	-	-	-	-	-	-	-	-	-	-	-
1269014	851	RSp1006	putative eps aminotransferase protein|1268677|1269864|-3	-	-	-	-	-	-	-	G/A|SNP|ts|TCC/TTC|S284F|nonsyn|0.893|152/154|solexa|pe|automatic	-	-	-	-	-	-	-	-	-	-	-	-	-
1276598	322	RSp1012	putative acetyltransferase, trimeric LpxA-like domain|1276407|1276919|-1	-	-	-	-	-	-	-	-	-	-	-	-	-	-	C/T|SNP|ts|GGG/AGG|G108R|nonsyn|0.597|83/111|solexa|pe|automatic	-	-	-	-	-	-
1500501	12138	RSp1180	putative hemagglutinin/hemolysin-related protein|1488364|1500684|+1	-	-	-	-	-	-	-	G/A|SNP|ts|ACG/ACA|T4046T|syn|0.945|202/203|solexa|pe|automatic	-	-	-	-	-	-	-	-	-	-	-	-	-
1500618	12255	RSp1180	putative hemagglutinin/hemolysin-related protein|1488364|1500684|+1	-	-	-	-	-	-	C/G|SNP|tv|CTC/CTG|L4085L|syn|0.957|356/358|solexa|pe|automatic	-	-	-	-	-	-	-	-	-	-	-	-	-	-
1523494	2925	RSp1198	mdtB|multidrug efflux system, subunit B|1520570|1523695|+2	-	-	-	-	-	-	-	-	-	-	-	-	-	-	-	-	-	-	-	-	G/A|SNP|ts|CTG/CTA|L975L|syn|0.929|120/122|solexa|pe|automatic
1571794	1373	RSp1236	Putative type III effector protein|1570422|1572239|+3	-	-	-	-	-	-	-	-	-	-	G/A|SNP|ts|TGG/TAG|W458*|nonsense|0.911|225/228|solexa|pe|automatic	-	-	-	-	-	-	-	-	-	-
1571798	1377	RSp1236	Putative type III effector protein|1570422|1572239|+3	-	-	-	-	-	-	-	-	-	-	A/T|SNP|tv|GAA/GAT|E459D|nonsyn|0.909|222/224|solexa|pe|automatic	-	-	-	-	-	-	-	-	-	-
1604560	81	RSp1268	putative integral membrane transmembrane protein|1604480|1605238|+2	-	-	-	C/T|SNP|ts|TTC/TTT|F27F|syn|0.948|404/407|solexa|pe|automatic	-	-	C/T|SNP|ts|TTC/TTT|F27F|syn|0.956|332/333|solexa|pe|automatic	-	-	-	-	-	-	-	-	-	-	-	-	-	-	Y
1619051	155	RSp1278	mdtD|multidrug transport protein, MFS family|1617775|1619205|-3	-	-	G/A|SNP|ts|TCC/TTC|S52F|nonsyn|0.957|284/285|solexa|pe|automatic	-	-	-	-	-	-	-	-	-	-	-	-	-	-	-	-	-	-
1623321	4178	RSp1281	putative type III effector protein, HopR1 family|1622270|1627498|-2	-	C/T|SNP|ts|GGG/GAG|G1393E|nonsyn|0.949|339/342|solexa|pe|automatic	-	-	-	-	-	-	-	-	-	-	-	-	-	-	-	-	-	-	-
1801230	831	RSp1431	putative glycine/d-amino acid oxidases (Deaminating) oxidoreductase protein|1800924|1802060|-1	-	-	-	-	-	-	G/A|SNP|ts|TTC/TTT|F277F|syn|0.868|274/274|solexa|pe|automatic	-	-	-	-	-	-	-	-	-	-	-	-	-	-
1827659	637	RSp1453	putative cytochrome c signal peptide protein|1827023|1828114|+2	-	-	-	-	-	-	-	-	-	-	-	-	-	-	G/A|SNP|ts|GAA/AAA|E213K|nonsyn|0.961|105/106|solexa|pe|automatic	-	-	-	-	-	-
1886160	-	RSp1503 RSp1504	aniA|Copper-containing nitrite reductase (NO-forming), anaerobically induced outer membrane transmembrane protein|1884433|1885965|-3 conserved hypothethical protein|1886203|1886505|+1	195 43	-	-	-	-	-	-	-	-	-	-	-	-	-	-	C/T|SNP|ts|0.902|73/74|solexa|pe|automatic	-	-	-	-	-
2038561	2322	RSp1620	putative surface-exposed adhesin protein|2036953|2040882|-3	-	C/T|SNP|ts|CAG/CAA|Q774Q|syn|0.695|15/20|solexa|pe|automatic	C/T|SNP|ts|CAG/CAA|Q774Q|syn|0.453|57/80|solexa|pe|automatic	C/T|SNP|ts|CAG/CAA|Q774Q|syn|0.625|78/104|solexa|pe|automatic	-	C/T|SNP|ts|CAG/CAA|Q774Q|syn|0.827|22/28|solexa|pe|automatic	-	-	-	C/T|SNP|ts|CAG/CAA|Q774Q|syn|0.484|124/163|solexa|pe|automatic	-	C/T|SNP|ts|CAG/CAA|Q774Q|syn|0.536|90/119|solexa|pe|automatic	-	-	-	-	C/T|SNP|ts|CAG/CAA|Q774Q|syn|0.477|74/98|solexa|pe|automatic	-	C/T|SNP|ts|CAG/CAA|Q774Q|syn|0.569|130/170|solexa|pe|automatic	-	-
2048967	430	RSp1628	tISRso16b|transposase|2048587|2049396|-3	-	-	-	-	-	-	-	-	-	-	-	-	-	-	C/T|SNP|ts|GAT/AAT|D144N|nonsyn|0.594|100/100|solexa|pe|automatic	-	-	-	-	-	-
2078686	43	RSp1666	conserved protein of unknown function|2078510|2078728|-2	-	-	-	C/T|SNP|ts|GAG/AAG|E15K|nonsyn|0.973|511/513|solexa|pe|automatic	-	-	-	-	-	-	-	-	-	-	-	-	-	-	-	-	-
22294	1485	pRALTA_0016	conserved hypothetical protein; putative ATPase|19633|23778|-2	-	-	C/T|SNP|ts|AAG/AAA|K495K|syn|0.968|259/261|solexa|pe|automatic	-	-	-	-	-	-	-	-	-	-	-	-	-	-	-	-	-	-
28006	421	pRALTA_0020	conserved hypothetical protein|27586|28026|+1	-	-	-	-	-	C/T|SNP|ts|CAA/TAA|Q141*|nonsense|0.956|111/112|solexa|pe|automatic	-	-	-	-	-	-	-	-	-	-	-	-	-	-	-
34648	-	pRALTA_0027 pRALTA_0028	hypothetical protein|34253|34501|-1 conserved hypothetical protein|34666|35238|-2	147 18	-	-	G/A|SNP|ts|0.942|303/305|solexa|pe|automatic	-	-	G/A|SNP|ts|0.97|302/302|solexa|pe|automatic	-	-	-	-	-	-	-	-	-	-	-	-	-	-	Y
104767	-	pRALTA_0109 pRALTA_0110	conserved hypothetical protein; putative DNA interacting protein (helicase/transcriptional regulator)|102905|104371|+2 conserved hypothetical protein|104937|105215|+3	396170	C/A|SNP|tv|0.789|27/39|solexa|pe|automatic	-	-	-	-	-	-	-	-	-	-	-	-	C/A|SNP|tv|0.781|62/87|solexa|pe|automatic	C/A|SNP|tv|0.825|75/103|solexa|pe|automatic	-	C/A|SNP|tv|0.701|67/87|solexa|pe|automatic	C/A|SNP|tv|0.764|218/352|solexa|pe|automatic	C/A|SNP|tv|0.811|101/140|solexa|pe|automatic	-
174123	1186	pRALTA_0205	putative type IV secretion apparatus, ATPase component (pilQ homolog)|173503|175308|-2	-	-	-	-	-	-	-	-	G/A|SNP|ts|CCG/TCG|P396S|nonsyn|0.963|219/219|solexa|pe|automatic	-	-	-	-	-	-	-	-	-	-	-	-
185130	-	pRALTA_0217 pRALTA_0218	trbF|type IV secretory pathway, conjugal transfert protein (putative precursor)|184105|184812|-2 trbB|type IV secretory pathway, conjugal transfert protein; putative chaperonin|185167|186216|+1	318 37	-	-	-	-	-	-	-	-	-	-	-	-	-	-	-	-	-	-	-	C/T|SNP|ts|0.959|155/155|solexa|pe|automatic
188064	1158	pRALTA_0221	trbE|Type IV secretory pathway, Conjugal transfer protein, putative ATPase|186907|189363|+1	-	G/A|SNP|ts|GAG/GAA|E386E|syn|0.956|116/117|solexa|pe|automatic	-	-	-	-	-	-	-	-	-	-	-	-	-	-	-	-	-	-	-
188156	1250	pRALTA_0221	trbE|Type IV secretory pathway, Conjugal transfer protein, putative ATPase|186907|189363|+1	-	-	-	-	-	C/G|SNP|tv|TCC/TGC|S417C|nonsyn|0.961|136/137|solexa|pe|automatic	-	-	-	-	-	-	-	-	-	-	-	-	-	-	-
201026	57	pRALTA_0233	hypothetical protein|200831|201082|-1	-	-	-	-	-	-	-	G/A|SNP|ts|GCC/GCT|A19A|syn|0.972|184/184|solexa|pe|automatic	-	-	-	-	-	-	-	-	-	-	-	-	-
201027	56	pRALTA_0233	hypothetical protein|200831|201082|-1	-	-	-	-	-	-	-	G/A|SNP|ts|GCC/GTC|A19V|nonsyn|0.956|183/184|solexa|pe|automatic	-	-	-	-	-	-	-	-	-	-	-	-	-
219744	59	pRALTA_0250	Putative glycosyl hydrolase; putative exported protein|219686|220468|+2	-	-	-	-	-	-	-	-	-	-	-	-	-	-	C/G|SNP|tv|TCC/TGC|S20C|nonsyn|0.999|44/44|solexa|pe|automatic	-	-	-	-	-	-
221812	-	pRALTA_0254 pRALTA_0256	IS3 element protein InsF; DLP12 prophage (fragment)|221472|221786|+3 Integrase|222076|222906|-2	26264	-	-	-	-	-	-	-	-	-	A/G|SNP|ts|0.968|245/247|solexa|pe|automatic	-	-	-	-	-	-	-	-	-	-
221813	-	pRALTA_0254 pRALTA_0256	IS3 element protein InsF; DLP12 prophage (fragment)|221472|221786|+3 Integrase|222076|222906|-2	27263	-	-	-	-	-	-	-	-	-	C/A|SNP|tv|0.974|245/248|solexa|pe|automatic	-	-	-	-	-	-	-	-	-	-
223479	27	pRALTA_0258	transposase fragment|223239|223505|-3	-	-	-	-	-	-	-	-	-	-	-	-	-	-	-	-	-	G/A|SNP|ts|ATC/ATT|I9I|syn|0.983|128/129|solexa|pe|automatic	-	-	-
225229	-	pRALTA_0259 pRALTA_0261	transposase, IS4 family|223573|224877|-2 conserved hypothetical protein; putative small integral membrane protein|225295|225546|+1	352 66	-	-	-	-	-	-	-	-	-	-	G/A|SNP|ts|0.96|198/198|solexa|pe|automatic	-	-	-	-	-	-	-	-	-
299580	228	pRALTA_0349	conserved hypothetical protein|299235|299807|-3	-	-	-	-	-	-	-	-	-	-	-	-	-	A/T|SNP|tv|GAT/GAA|D76E|nonsyn|0.981|228/228|solexa|pe|automatic	-	-	-	-	-	-	-
308328	272	pRALTA_0361	nodI|Nod factor export ATP-binding protein I (Nodulation ATP- binding protein I)|307685|308599|-1	-	-	-	-	-	-	-	-	-	-	-	-	-	-	-	-	-	G/T|SNP|tv|CCA/CAA|P91Q|nonsyn|0.978|48/48|solexa|pe|automatic	-	-	-
308329	271	pRALTA_0361	nodI|Nod factor export ATP-binding protein I (Nodulation ATP- binding protein I)|307685|308599|-1	-	-	-	-	-	-	-	-	-	-	-	-	-	-	-	-	-	G/A|SNP|ts|CCA/TCA|P91S|nonsyn|0.949|48/48|solexa|pe|automatic	-	-	-
371544	120	pRALTA_0429	transposase fragment, IS1111|371430|371663|-3	-	-	-	-	-	-	-	-	-	-	G/A|SNP|ts|GAC/GAT|D40D|syn|0.959|276/276|solexa|pe|automatic	-	-	-	-	-	-	-	-	-	-
410338	583	pRALTA_0478	hypothetical protein|409756|410514|+1	-	-	-	-	-	-	-	-	A/T|SNP|tv|AGC/TGC|S195C|nonsyn|0.981|458/460|solexa|pe|automatic	-	-	-	-	-	-	-	-	-	-	-	-
418853	469	pRALTA_0489	transposase fragment, IS3 family|418845|419321|-3	-	-	-	-	-	-	-	-	-	-	-	-	-	-	-	-	-	G/A|SNP|ts|CCT/TCT|P157S|nonsyn|0.97|103/105|solexa|pe|automatic	-	-	-
429474	176	pRALTA_0506	hypothetical protein; putative hydrolase|429299|431371|+2	-	-	-	-	-	-	-	-	-	-	-	-	-	-	-	C/T|SNP|ts|TCC/TTC|S59F|nonsyn|0.98|78/79|solexa|pe|automatic	-	-	-	-	-
476363	825	pRALTA_0573	conserved hypothetical protein, condensation domain|475539|477164|+3	-	-	-	-	-	-	-	-	-	-	C/T|SNP|ts|CTC/CTT|L275L|syn|0.979|591/592|solexa|pe|automatic	-	-	-	-	-	-	-	-	-	-
a, position on the replicon
b, position on the CDS
c, for intergenic mutations
d, Mutations are validated by Sanger sequencing of PCR fragments from individual clones (A), sub-pools of 5 clones (B) or 10 clones (C).
Informations are: nucleotide change|SNP, INSertion or DELetion|transition (ts) or transversion (tv) |codon change|aa change|nonsynonymous ou synonymous mutation|score|allele ratio|sequencing technology|single end (se) or paired end (pe)|automatic

## Sheet: C. taiwanensis pools
Table S4. Mutations detected in pools of clones.
point mutations					pools
Absolute Positiona	Relative Positionb	GO Label	GO Description	Distance to the flanking GOc	JM9	J8	JM8	J9	JM10	JM11	Validationd
171949	484	pRALTA_0203	putative prepilin type IV pili (pilS homolog)|171932|172432|-1	-	T/C|SNP|ts|ACG/GCG|T162A|nonsyn|0.478|104/2499|solexa|pe|automatic	-	-	-	-	-
1433096	454	RALTA_A1386	conserved hypothetical protein, DUF519|1432692|1433549|-3	-	C/T|SNP|ts|GGC/AGC|G152S|nonsyn|0.496|162/1686|solexa|pe|automatic	-	-	-	-	-
2409243	1085	RALTA_A2270	GAMMA-GLUTAMYLTRANSPEPTIDASE PROTEIN|2408159|2409784|+2	-	C/A|SNP|tv|GCG/GAG|A362E|nonsyn|0.469|81/1939|solexa|pe|automatic	-	-	-	-	-
1593597	305	RALTA_B1481	hmgA|Homogentisate 1,2-dioxygenase|1592531|1593901|-3	-	C/A|SNP|tv|CGT/CTT|R102L|nonsyn|0.477|86/1816|solexa|pe|automatic	-	-	-	-	-
30877	253	RALTA_B0031	Putative glycosyl transferase|30625|31749|+1	-	C/A|SNP|tv|CAC/AAC|H85N|nonsyn|0.481|67/1524|solexa|pe|automatic	-	-	-	-	-
132572	94	RALTA_B0127	conserved hypothetical protein; putative membrane protein|132479|132829|+2	-	-	G/T|SNP|tv|GGC/TGC|G32C|nonsyn|0.416|6/171|solexa|pe|automatic	-	-	-	-
209424	882	RALTA_B0192	putative Flp pilus assembly CpaB|208543|209493|+1	-	-	G/T|SNP|tv|CCG/CCT|P294P|syn|0.495|5/165|solexa|pe|automatic	-	-	-	-
184760	53	pRALTA_0217	trbF|type IV secretory pathway, conjugal transfert protein (putative precursor)|184105|184812|-2	-	-	G/C|SNP|tv|CCG/CGG|P18R|nonsyn|0.567|223/1304|solexa|pe|automatic	-	-	-	-	Y (B)
898966	-	RALTA_A0867 RALTA_A0868	Salicylate 1-monooxygenase|897637|898797|-2 putative MALEATE CIS-TRANS ISOMERASE|899174|899926|+2	169208	-	G/A|SNP|ts|0.473|37/924|solexa|pe|automatic	-	-	-	-	Y (B)
472897	-	pRALTA_0570 pRALTA_0572	hypothetical protein|472323|472694|-3 putative modular protein; sulfotransferase N_term, MSF transporter C_term|473260|475338|+1	203363	-	C/A|SNP|tv|0.538|112/852|solexa|pe|automatic	-	-	-	-	Y (B)
521397	1731	pRALTA_0636	transposase, Tn3 family|519667|522648|+1	-	-	-	G/T|SNP|tv|TCG/TCT|S577S|syn|0.514|247/2646|solexa|pe|automatic	-	-	-	Y (B)
2298580	-	RALTA_B2121 RALTA_B2122	conserved hypothetical protein; putative exported protein|2298152|2298553|+2 putative Sensor hybrid histidine kinase with PAS domin|2298780|2300936|+3	27200	-	-	-	G/A|SNP|ts|0.398|80/1512|solexa|pe|automatic	-	-
1249878	279	RALTA_B1196	phnE|Phosphonates transport system permease protein; membrane protein|1249344|1250156|-2	-	-	-	-	C/A|SNP|tv|CTG/CTT|L93L|syn|0.478|81/1437|solexa|pe|automatic	-	-
1157660	340	RALTA_A1127	putative transcriptional egulator, TetR family|1157321|1157986|+2	-	-	-	-	C/A|SNP|tv|CTG/ATG|L114M|nonsyn|0.447|67/1335|solexa|pe|automatic	-	-
535284	382	RALTA_B0494	conserved hypothetical protein|534903|535352|+3	-	-	-	-	-	G/C|SNP|tv|GTG/CTG|V128L|nonsyn|0.379|69/1651|solexa|pe|automatic	-
119221	1080	pRALTA_0135	conserved hypothetical protein; putative membrane protein|118142|119548|+2	-	-	-	-	-	G/C|SNP|tv|AAG/AAC|K360N|nonsyn|0.502|105/1969|solexa|pe|automatic	-
3002513	1900	RALTA_A2830	xdhA1|xanthine dehydrogenase, molybdenum binding subunit|3000614|3002905|+2	-	-	-	-	-	G/A|SNP|ts|GTG/ATG|V634M|nonsyn|0.416|68/1626|solexa|pe|automatic	-
1038532	623	RALTA_A1014	putative LIPASE/acetyltransferase TRANSMEMBRANE PROTEIN|1038174|1039154|-3	-	-	-	-	-	C/A|SNP|tv|CGC/CTC|R208L|nonsyn|0.522|13/87|solexa|pe|automatic	-
406674	-	pRALTA_0473 pRALTA_0474	transposase, IS5 family|405457|406557|+1 transposase, IS5 family|406744|407706|+1	117 70	-	-	-	-	-/G|INS|0.49|54/1686|solexa|pe|automatic	-
406673	-	pRALTA_0473 pRALTA_0474	transposase, IS5 family|405457|406557|+1 transposase, IS5 family|406744|407706|+1	116 71	-	-	-	-	-/G|INS|0.489|54/1705|solexa|pe|automatic	-
2319932	-	RALTA_A2187 RALTA_A2189	conserved hypothetical protein|2319070|2319312|+1 modular protein:DEAD/DEAH box helicase (N-terminal); ATP-DEPENDENT RNA HELICASE (C-terminal)(rhlE-like)|2320115|2321989|+2	620183	-	-	-	-	-	T/C|SNP|ts|0.483|127/1526|solexa|pe|automatic
1456257	894	RALTA_B1364	glgE|glycosidase hydrolase, weak Alpha amylase catalytic region domain|1455364|1458804|+1	-	-	-	-	-	-	G/T|SNP|tv|GCG/GCT|A298A|syn|0.444|7/216|solexa|pe|automatic
1421988	1018	RALTA_A1376	envZ|sensory histidine kinase in two-component regulatory system with OmpR, regulates ompF and ompC expression, senses osmolarity (OmpR family)|1421656|1423005|-2	-	-	-	-	-	-	G/T|SNP|tv|CGC/AGC|R340S|nonsyn|0.11|39/1279|solexa|pe|automatic
718252	46	RALTA_B0658	putative TonB-dependent receptor|715844|718297|-3	-	-	-	-	-	-	G/T|SNP|tv|CGA/AGA|R16R|syn|0.496|5/151|solexa|pe|automatic
2483725	-	RALTA_B2296 RALTA_B2297	zwf2|glucose-6-phosphate dehydrogenase|2482174|2483631|-1 edd|6-phosphogluconate dehydratase|2483838|2485685|+3	94113	-	-	-	-	-	G/T|SNP|tv|0.104|34/1024|solexa|pe|automatic
1488837	980	RALTA_A1435	putative TRANSCRIPTIONal REGULATOR, LacI family|1488731|1489816|-1	-	-	-	-	-	-	C/A|SNP|tv|CGG/CTG|R327L|nonsyn|0.414|6/198|solexa|pe|automatic
a, position on the replicon
b, position on the CDS
c, for intergenic mutations
d, Mutations are validated by Sanger sequencing of PCR fragments from individual clones (A), sub-pools of 5 clones (B) or 10 clones (C).
Informations are: nucleotide change|SNP, INSertion or DELetion|transition (ts) or transversion (tv) |codon change|aa change|nonsynonymous ou synonymous mutation|score|allele ratio|sequencing technology|single end (se) or paired end (pe)|automatic
