# Supplementary material for: Transient Hypermutagenesis Accelerates the Evolution of Legume Endosymbionts following Horizontal Gene Transfer
Source: PLoS Biol. 2014 Sep 2;12(9):e1001942. doi: 10.1371/journal.pbio.1001942 (PMC4151985; doi:10.1371/journal.pbio.1001942)
Supplement: Data S1 — Raw data for Figure 1 . (XLSX) [file pbio.1001942.s013.xlsx]

## Sheet: data Fig1B
Data S1: Raw data for Figure 1
In planta fitnesses measured as percentages of bacteria in nodule populations 21 days after equal co-inoculation
Ancestor / Final evolved clone co-inoculation	% of ancestor	% of final evolved clones
CBM212 / A16	2.61635778601243	97.3836422139876
	1.59906231385585	98.4009376861441
	0.294166249420549	99.7058337505795
CBM212 / B16	0	100
	0.122520405113641	99.8774795948864
	0.219427818113419	99.7805721818866
CBM212 / C16	5.65078118072284	94.3492188192772
	0.187221390523931	99.8127786094761
CBM349 / G16	0.412915945484926	99.5870840545151
	0	100
	0	100
	0.293300441109443	99.7066995588905
CBM349 / H16	1.63903792144631	98.3609620785537
	6.69286373503851	93.3071362649615
CBM349 / I16	0.188088815126907	99.8119111848731
	0	100
	0	100
CBM356 / M16	0	100
	0	100
	0	100
CBM356 / N16	0.00103282431485066	99.9989671756852
	0.0272108191175783	99.9727891808824
	0.0463897087864968	99.9536102912135
CBM356 / S16	0.455004630929762	99.5449953690702
	0.0475613881654319	99.9524386118346
	0.100110282306605	99.8998897176934

## Sheet: data Fig1C
Data S1: Raw data for Figure 1
Nodulation competitiveness measured as percentages of nodules formed by ancestors and final evolved clones 21 days after equal co-inoculation
Ancestor / Final evolved clone co-inoculation	% of ancestor	% of final evolved clones	% of empty nodules
CBM212 / A16	5.4053069264583	90.6648888486301	3.92980422491158
	5.12956557714755	78.0129683721398	16.8574660507127
	84.3389286103849	5.26743625180293	10.3936351378121
CBM212 / B16	1.37186417707595	97.1866546577577	1.44148116516637
	0	95.759587020649	4.24041297935103
	96.4731208392033	0.685932088537974	2.8409470722587
CBM212 / C16	5.33114210915663	92.3893350579626	2.27952283288077
	2.3424058316518	95.4442973195434	2.21329684880485
	93.916816188753	3.83677397040421	2.24640984084281
CBM349 / G16	0.653070558028646	97.6006235542024	1.74630588776891
	1.798609182263	97.4470348002194	0.754356017517585
	97.5238291772109	1.22583987014582	1.25033095264325
CBM349 / H16	2.60187035784247	97.0060529255122	0.392076716645295
	9.97965004220867	86.983752797563	3.03659716022831
	91.9949028615376	6.29076020002557	1.7143369384368
CBM349 / I16	0.40590460498324	99.4313399118549	0.162755483161874
	0.782186578927661	97.09902359102	2.11878983005235
	98.2651817514374	0.59404559195545	1.14077265660711
CBM356 / M16	0	74.362198756266	25.637801243734
	0	76.0514018691589	23.9485981308411
	75.2068003127124	0	24.7931996872875
CBM356 / N16	0.709820387517504	96.0401275996837	3.25005201279875
	8.78101398252459	85.8096690138794	5.40931700359603
	90.9248983067816	4.74541718502105	4.32968450819739
CBM356 / S16	5.5257930536327	93.4509119364353	1.02329500993198
	1.04321974362761	96.4427494667908	2.51403078958159
	94.9468307016131	3.28450639863015	1.76866289975679

## Sheet: data Fig1D
Data S1: Raw data for Figure 1
Nodule infectiveness measured as number of bacteria recovered per nodule 21 days after inoculation
	Clone	Bacteria/nodule
Ancestors	CBM212	584210
		232500
		125000
	CBM349	191304
		325000
		57906
	CBM356	7629
		12230
		81349
Final evolved clones	A16	1026666
		534285
		422916
	B16	3149224
		2976744
		1187560
	C16	6447368
		3420542
		2453786
	G16	3167635
		1823529
		1377314
	H16	1218238
		2422480
		651515
	I16	2299529
		1501008
		2145111
	M16	2547065
		1231343
		941485
	N16	1713377
		1203753
		1054733
	S16	3888888
		1673673
		2081963
