# Supplementary material for: Transient Hypermutagenesis Accelerates the Evolution of Legume Endosymbionts following Horizontal Gene Transfer
Source: PLoS Biol. 2014 Sep 2;12(9):e1001942. doi: 10.1371/journal.pbio.1001942 (PMC4151985; doi:10.1371/journal.pbio.1001942)
Supplement: Data S3 — Raw data for Figures 3 and S5. (XLSX) [file pbio.1001942.s015.xlsx]

## Sheet: data Figs 3B and S5BC
Data S3: raw data for Figures 3 and S5
Percentages of bacteria in nodule population 21 days after equal co-inoculation.
Relative in planta fitness	Co-inoculation	% of imu+	% of Dimu
Ancestors	An-imu+ (1) / An-Dimu (1)	59.4293357111012	40.5706642888988
		7.7836577254837	92.2163422745163
		68.5534591194968	31.4465408805031
		31.3812858052196	68.6187141947804
	An-imu+ (2) / An-Dimu (2)	94.3690016703313	5.63099832966867
		10.9594831703848	89.0405168296152
		49.8652833071943	50.1347166928057
		25.7765227914482	74.2234772085518
Ex planta-in planta evolved populations	Ev-imu+ (1) / Ev-Dimu (1)	0	100
		0.0572902363967978	99.9427097636032
		7.29374130878825	92.7062586912118
	Ev-imu+ (2) / Ev-Dimu (2)	73.6860264519839	26.3139735480161
		28.8650386802708	71.1349613197292
		87.7346686797117	12.2653313202883
	Ev-imu+ (3) / Ev-Dimu (3)	7.81213166007963	92.1878683399204
		0	100
		22.0366379201238	77.9633620798762
	Ev-imu+ (4) / Ev-Dimu (4)	40.728826845479	59.271173154521
		0.649914558646385	99.3500854413536
		14.5131395201219	85.4868604798781
	Ev-imu+ (5) / Ev-Dimu (5)	0	100
		1.68436289003349	98.3156371099665
		0.486095716780458	99.5139042832195
	Ev-imu+ (6) / Ev-Dimu (6)	18.9316340373629	81.0683659626371
		0	100
		0	100
		19.2774559995478	80.7225440004522
	Ev-imu+ (7) / Ev-Dimu (7)	15.5163277816451	84.4836722183549
		0	100
		0	100
		13.5886821269242	86.4113178730758
	Ev-imu+ (8) / Ev-Dimu (8)	3.68550028489166	96.3144997151084
		8.01341350601295	91.9865864939871
		0	100
		9.8315852676555	90.1684147323445
		1.0623131446112	98.9376868553888
	Ev-imu+ (9) / Ev-Dimu (9)	37.6959281488838	62.3040718511162
		61.503416856492	38.496583143508
		56.6980278158005	43.3019721841995
		50.7607464670836	49.2392535329164
	Ev-imu+ (10) / Ev-Dimu (10)	0	100
		0	100
		0	100
		0	100
Ex planta evolved populations	Ev-imu+ (1') / Ev-Dimu (1')	0	100
		4.69650051905938	95.3034994809406
		15.5710515198976	84.4289484801024
	Ev-imu+ (2') / Ev-Dimu (2')	58.9834410591002	41.0165589408998
		8.0290628161501	91.9709371838499
		0	100
	Ev-imu+ (3') / Ev-Dimu (3')	57.1188475390156	42.8811524609844
		8.61848895035524	91.3815110496448
		32.4398850668658	67.5601149331342
	Ev-imu+ (4') / Ev-Dimu (4')	47.7246974971966	52.2753025028034
		23.9238497496033	76.0761502503968
		34.0178250353263	65.9821749646737
	Ev-imu+ (5') / Ev-Dimu (5')	85.4088087838002	14.5911912161998
		26.6605947846755	73.3394052153245
		18.3361493281841	81.6638506718159
	Ev-imu+ (6') / Ev-Dimu (6')	75.8256875765027	24.1743124234973
		45.850244926522	54.149755073478
		34.6868547832072	65.3131452167928
	Ev-imu+ (7') / Ev-Dimu (7')	0	100
		2.53130899180693	97.4686910081931
		21.7859320730705	78.2140679269295
	Ev-imu+ (8') / Ev-Dimu (8')	91.6906249690504	8.30937503094958
		20.2609641174339	79.7390358825661
		61.0619469026549	38.9380530973451
	Ev-imu+ (9') / Ev-Dimu (9')	61.523717343962	38.476282656038
		0	100
		76.9750698005513	23.0249301994487

## Sheet: data Figs 3C and S5D
Data S3: raw data for Figures 3 and S5
Percentages of bacteria in Jensen medium 7 days after equal co-inoculation.
Relative ex planta fitness	Co-inoculation	% of imu+	% of Dimu
Ancestors	An-imu+ (1) / An-Dimu (1)	21.088237227655	78.911762772345
		2.86826138850209	97.1317386114979
		1.75795854081487	98.2420414591851
	An-imu+ (2) / An-Dimu (2)	86.5991895821928	13.4008104178072
		1.15381564576456	98.8461843542354
		0.0673230665656821	99.9326769334343
Ex planta-in planta evolved populations	Ev-imu+ (1) / Ev-Dimu (1)	64.5015015374308	35.4984984625693
		14.9133594186696	85.0866405813304
		8.81844380403458	91.1815561959654
	Ev-imu+ (2) / Ev-Dimu (2)	75.6063627510087	24.3936372489913
		11.8	88.2
		25.5628251618892	74.4371748381108
	Ev-imu+ (3) / Ev-Dimu (3)	28.1608800275009	71.8391199724991
		10.2919254531027	89.7080745468973
		37.6771627833519	62.3228372166481
	Ev-imu+ (4) / Ev-Dimu (4)	20.622134093444	79.377865906556
		18.0266688160571	81.9733311839429
		15.6075506715502	84.3924493284498
	Ev-imu+ (5) / Ev-Dimu (5)	24.7480403135498	75.2519596864501
		12.5842516046729	87.4157483953271
		12.2363383245771	87.7636616754229
	Ev-imu+ (6) / Ev-Dimu (6)	73.5956577001195	26.4043422998805
		1.14207929872662	98.8579207012734
		56.5277964030814	43.4722035969186
	Ev-imu+ (7) / Ev-Dimu (7)	51.3270244560583	48.6729755439417
		7.89558112674851	92.1044188732515
		30.3224573401528	69.6775426598472
	Ev-imu+ (8) / Ev-Dimu (8)	19.0936050490457	80.9063949509543
		8.88382687927107	91.1161731207289
		21.0353233514642	78.9646766485358
	Ev-imu+ (9) / Ev-Dimu (9)	12.3147519165985	87.6852480834015
		2.56879827365052	97.4312017263495
		26.3969824062788	73.6030175937212
	Ev-imu+ (10) / Ev-Dimu (10)	0.45004500450045	99.5499549954995
		4.92259828888276	95.0774017111172
		51.4081124124058	48.5918875875942

## Sheet: data FigS5A
Data S3: raw data for Figures 3 and S5
Frequencies of spontaneous NalR mutants in bacterial popualtions before (T0) and after (T7) a 7-day incubation in Jensen medium obtained with ancestors
Strain	T0	T7
An-Dimu(1) SpeR	3.30769230769231E-10	0.000000002028
	0.000000000688	1.26262626262626E-08
	1.52888888888889E-09	2.62777777777778E-08
	2.36842105263158E-09	2.47826086956522E-08
	2.42564102564103E-09	2.5179381443299E-08
	2.69230769230769E-09	6.15384615384615E-09
	3.07272727272727E-09	2.55284210526316E-08
	4.14528301886793E-09	2.80114285714286E-08
	0.0000000051	1.36842105263158E-08
	5.14347826086957E-09	9.60720720720721E-09
An-imu+(1) KanR	7.31914893617021E-10	4.37411764705882E-07
	9.05263157894737E-10	0.000000348985
	1.14576271186441E-09	0.0000004412484375
	1.48245614035088E-09	7.73061818181818E-07
	1.68260869565217E-09	5.5698085106383E-07
	2.20434782608696E-09	1.06730526315789E-06
	2.62241379310345E-09	9.14854054054054E-07
	4.86164383561644E-09	1.21617230769231E-06
An-Dimu(2) KanR	1.48148148148148E-09	4.92916666666667E-09
	2.29152542372881E-09	0.0000000387
	2.36344537815126E-09	1.08333333333333E-08
	2.99838709677419E-09	5.61810810810811E-08
	0.0000000039375	6.66666666666667E-08
	0.000000004225	2.51937984496124E-08
	4.85294117647059E-09	9.15254237288135E-09
	7.2972972972973E-09	5.31914893617021E-08
An-imu+(2) SpeR	1.98461538461538E-10	4.01234567901235E-07
	0.00000000043	8.83729166666667E-08
	1.1025641025641E-09	9.51456310679612E-07
	1.57964019306713E-09	5.92105263157895E-07
	1.73333333333333E-09	7.96296296296296E-07
	1.8494623655914E-09	3.3974358974359E-07
	2.66842105263158E-09	0.0000004496
	9.21818181818182E-09	6.10714666666667E-07
