# Supplementary material for: Transient Hypermutagenesis Accelerates the Evolution of Legume Endosymbionts following Horizontal Gene Transfer
Source: PLoS Biol. 2014 Sep 2;12(9):e1001942. doi: 10.1371/journal.pbio.1001942 (PMC4151985; doi:10.1371/journal.pbio.1001942)
Supplement: Data S5 — Raw data for Figure S2. (XLSX) [file pbio.1001942.s017.xlsx]

## Sheet: data FigS2A
Data S5: raw data for Figure S2
Percentages of alive bacteria incubated in Jensen medium
		Days after inoculation
Strain	Tube number	0	3	7	10	14	22
GMI1000 pRalta	1	100	57.471186440678	45.1812429378531	42.0338983050847	16.6046774405466	2.81093785310734
	2	100	75.0904392764858	31.3333333333333	7.52894056847545	0.918397932816537	0.760333333333333
	3	100	58.5860353040067	7.5744578313253	1.62896385542169	1.41844176706827	0.450123694779117
	4	100	43.6952727272727	13.273696969697	2.87402424242424	1.71048484848485	0.882424242424243
	5	100	81.3426086956522	48.920193236715	19.9171014492754	5.56405797101449	3.02798786653185
	6	100	100	45.2948523206751	11.1576371308017	4.32411814345992	1.99994112452164
	7	100	84.2393220338983	46.0214689265537	15.0553220338983	5.78528813559322	2.92302719747734
	8	100	117.048300536673	34.0076923076923	23.2097495527728	5.20866666666667	0.0234
	9	100	70.3381642512077	44.3808695652174	16.1158521514437	6.02863768115942	0.21455652173913
	10	100	82.7900266869996	43.6963934426229	14.964951073834	9.63286313381624	0.322485245901639
	11	100	105.47157622739	46.0055555555556	14.1805555555556	14.4961240310078	0.6591
	12	100	40.5963440860215	1.83174193548387	0.540270967741936	1.47410752688172	0.244959139784946

## Sheet: data FigS2B
Data S5: raw data for Figure S2
Percentages of alive bacteria incubated in Jensen medium containing 2 plantlets of Mimosa pudica per tube
		Days after inoculation
Strain	Tube number	0	3	7	10	14	22
GMI1000 pRalta	1	100	59.7903855822408	40.4135050469892	58.3675330597355	16.4773877075256	1.88758169934641
	2	100	56.5112280701754	47.3684210526316	23.8847817217462	21.8810526315789	12.6181150550796
	3	100	49.6621621621622	34.7744144144144	26.3091891891892	6.38545945945946	2.08281081081081
	4	100	45.9409316837009	33.9621818181818	26.4567272727273	16.7209166218397	5.62909090909091
	5	100	48.2914734697837	26.7586885245902	20.583606557377	8.10030070811912	6.51908196721312
	6	100	67.4027923844062	41.6077234079047	29.7439337433535	31.1337237509495	12.8145843032516
	7	100	61.8810599434011	52.4973913043478	59.354381270903	31.4585507246377	8.26679701569334
	8	100	44.0708910891089	19.8114851485149	23.1258415841584	19.3991480543403	2.03934653465347
	9	100	56.4737837837838	32.5924324324324	19.9379635449403	12.7520113136392	0.892045945945946
	10	100	87.5	54.7372222222222	33.8841666666667	22.5442506459948	3.34713888888889
	11	100	48.0519937205651	17.6085545224007	8.73590146117619	3.4610612244898	0.339085714285714
	12	100	47.0279012345679	13.437037037037	3.77641975308642	1.17173333333333	0.373469135802469
GMI1000 pRaltaDimuA2B2C2	1	100	44.4980149603662	29.9273663056827	32.8368873506754	7.86357039187228	1.28490566037736
	2	100	41.8382066276803	28.3313840155945	15.6627680311891	13.7902896776826	7.28403100775194
	3	100	49.3279207920792	19.4815841584158	13.8613861386139	7.20918719778955	6.74661386138614
	4	100	31.7585714285714	19.2813017751479	7.99661876584953	11.3642857142857	5.63914285714286
	5	100	32.642037037037	23.7362962962963	17.5259259259259	16.587037037037	6.38933333333333
	6	100	44.3710714285714	31.5366071428571	17.5035714285714	18.1071428571429	17.15
	7	100	40.6796460176991	25.9033628318584	15.2548672566372	14.058407079646	6.56856637168142
	8	100	8.97	0.6396	0.1092	0.00156	0.00078
	9	100	7.3008	0.806625	0.4136275	0.03460275	0.00555165
	10	100	3.77742857142857	0.651857142857143	0.747252747252747	0.418892307692308	0.0645171428571429
	11	100	3.47657142857143	1.42812987012987	1.51849894291755	0.53872987012987	0.109037922077922
	12	100	8.707725	0.8327475	0.59796	0.4541875	0.24336

## Sheet: data FigS2C
Data S5: raw data for Figure S2
Measuring pLAFR6 loss during growth in rich BG medium
Datapoint	Number of generations	Percent presence of pLAFR6
1	0	80
2	2.45505317812672	91.7933130699088
3	8.36923380966572	70.9677419354839
4	9.52106516392351	89
5	13.9008186804769	61.1111111111111
6	16.1680296056552	52.1008403361345
7	20.0295427613804	43.5416666666667
8	24.7132916782787	13.6363636363636
9	28.8165993915609	6.88741721854305

## Sheet: data FigS2D
Data S5: raw data for Figure S2
Measuring pLAFR6 loss during growth in minimal medium (2% glycerol)
Datapoint	Number of generations	Percent presence of pLAFR6
1	0	107.692307692308
2	4.01380579952503	97.6190476190476
3	6.48666872046995	94.4444444444444
4	8.34643976750992	84.1333333333333
5	9.49844286095497	81.25

## Sheet: data FigS2E
Data S5: raw data for Figure S2
Percentages of bacteria having conserved the plasmid after incubation in Jensen medium containing or not Mimosa pudica plantlets
	Days after inoculation
Condition	0	7	14	21
Jensen	100	100	91.8367346938775	98
	100	98	98	47.8260869565217
	100	98	100	98
	100	96	100	100
	100	96	98	94
	100	100	100	80
	100	100	92.8571428571429	85.7142857142857
	100	100	94.7368421052632	94
	100	100	100	100
	100	100	100
Jensen + Mimosa	100	100	94	84
	100	98	96	94
	100	96	98	100
	100	98	84	100
	100	98	98	94
	100	100	100	73.4939759036145
	100	100	97.4358974358974	82.6086956521739
	100	100	97.6744186046512	71.2121212121212
	100	100	100	94.1176470588235
	100	95		105.555555555556
	100	100	100	100
	100	100	100	100
	100	100	98.989898989899	96.25
	100	100	100	99
	100	100	94	98.989898989899
