# Supplementary material for: Transient Hypermutagenesis Accelerates the Evolution of Legume Endosymbionts following Horizontal Gene Transfer
Source: PLoS Biol. 2014 Sep 2;12(9):e1001942. doi: 10.1371/journal.pbio.1001942 (PMC4151985; doi:10.1371/journal.pbio.1001942)
Supplement: Data S6 — Raw data for Figure S3. (XLSX) [file pbio.1001942.s018.xlsx]

## Sheet: data FigS3B
Data S6: raw data for Figure S3
Relative expression of imuA2, imuB2 and imuC2 normalized by the three housekeeping genes rplA, rpoA and dnaA measured 4 hours after incubation in Jensen medium.
Strain	imuA2	imuB2	imuC2
GMI1000 pRalta	1.03096769229179	0.454140204678353	0.465485027580008
	0.746509045782516	0.383166538105864	0.34832665839342
	0.503018510079076	0.199075080088013	0.166872023042822
GMI1000 lexA pRalta	2.75004472378209	1.05614940450919	1.46157272683201
	3.32085444004185	1.54127954273993	1.43557512588104
	5.51402749579501	2.59485376499181	1.93697639444276
