# Supplementary material for: Transient Hypermutagenesis Accelerates the Evolution of Legume Endosymbionts following Horizontal Gene Transfer
Source: PLoS Biol. 2014 Sep 2;12(9):e1001942. doi: 10.1371/journal.pbio.1001942 (PMC4151985; doi:10.1371/journal.pbio.1001942)
Supplement: Data S7 — Raw data for Figure S4. (XLSX) [file pbio.1001942.s019.xlsx]

## Sheet: data FigS4A
Data S7: raw data for Figure S4
Frequencies of spontaneous NalR mutants in bacterial populations after incubation in Jensen medium
	Days after inoculation
Strain	0	3	7	14	21
GMI1000	1.23873873873874E-09	0.0000000125	0.0000001	8.33333333333333E-08	5.70206699928724E-07
	1.33333333333333E-09	2.60416666666667E-08	7.14285714285714E-08	1.66666666666667E-07	3.90720390720391E-07
	1.88261351052049E-09	3.07377049180328E-08	4.86111111111111E-08	1.42857142857143E-07	6.15384615384615E-07
	7.39566825145272E-10	8.45070422535211E-09	0.000000035	2.08333333333333E-07	2.81463610776035E-07
	2.06896551724138E-09	4.83091787439614E-09	6.47058823529412E-08	7.53295668549906E-08	2.77777777777778E-07
	1.30331753554502E-09	7.19424460431655E-09	2.97619047619048E-08	1.44613159797542E-08	1.94931773879142E-07
	2.86259541984733E-09	9.65665236051502E-09	4.54545454545455E-08	6.1050061050061E-08	3.59712230215827E-07
	4.16666666666667E-10	0.000000005859375	5.43478260869565E-08	1.69491525423729E-07	1.9351717464925E-07
GMI1000 pRalta	1.37659783677483E-09	1.69590643274854E-07	1.04464285714286E-06	5.55555555555556E-07	2.61016949152542E-06
	2.03045685279188E-09	0.000000140625	4.34083601286174E-07
	7.04721634954193E-10	0.000000125	5.35467128027682E-07	3.7037037037037E-07	2.76876267748479E-06
	1.45322434150772E-09	9.54833597464342E-08	4.10714285714286E-07	1.00694444444444E-06	1.51497005988024E-06
	0.0000000002	2.26434426229508E-07	8.28947368421053E-07	0.0000017359413202934	4.78507704785077E-06
	1.49006622516556E-09	0.000000240234375	9.10714285714286E-07	2.32692307692308E-06	5.42099192618224E-06
	4.03225806451613E-10	2.6463963963964E-07	1.38920454545455E-06	2.41017964071856E-06	6.92567567567568E-06
	8.06451612903226E-10	1.93729903536977E-07	8.62359550561798E-07	0.000002015625	2.47663551401869E-06
	1.06707317073171E-10	2.69144144144144E-07	1.73484848484848E-06	3.25503355704698E-06

## Sheet: data FigS4B
Data S7: raw data for Figure S4
Frequencies of spontaneous NalR mutants in bacterial populations before (T0) and after (T7) a 7-day incubation in Jensen plus Mimosa
Strain	T0	T7
GMI1000	7.33E-10	2.78E-08
	1.21E-09	2.36E-08
	2.62E-09	1.35E-08
	7.13E-09	4.63E-08
	1.02E-09	5.04E-08
	5.29E-09	4.36E-08
	3.87E-09	9.54E-08
	1.81E-09	1.14E-07
	1.20E-09	5.81E-08
	8.60E-10	4.03E-08
	2.57E-09	7.60E-08
GMI1000 pRalta	1.98E-09	1.54E-06
	7.70E-10	1.27E-06
	2.65E-09	1.00E-06
	2.50E-09	1.14E-06
	1.15E-09	1.03E-06
	1.41E-09	6.17E-07
	6.36E-09	9.42E-07
	1.35E-09	1.20E-07
	4.05E-09	1.91E-08
	8.99E-09	3.63E-07
GMI1000 pRaltaDimuA2B2C2	3.38E-10	2.08E-07
	3.03E-09	1.39E-07
	7.14E-10	5.21E-08
	4.76E-10	7.81E-09
	2.27E-10	3.02E-08
	1.46E-09	7.03E-08
	1.24E-09	7.37E-08
	1.24E-09	2.18E-08
	1.01E-09	2.90E-08
	2.15E-09	1.75E-08
	1.11E-09	1.59E-07
	1.25E-09	1.11E-07
