# Supplementary material for: Transient Hypermutagenesis Accelerates the Evolution of Legume Endosymbionts following Horizontal Gene Transfer
Source: PLoS Biol. 2014 Sep 2;12(9):e1001942. doi: 10.1371/journal.pbio.1001942 (PMC4151985; doi:10.1371/journal.pbio.1001942)
Supplement: Data S8 — Alignment of imuBC genes (Figure S6). (TXT) [file pbio.1001942.s020.txt]

>BOBR001c01
CVGACSPAARLAGIRPGMRRAGALAIAPQLERSPAAEAQARQDAALALLQYTPQVALADG
VLLDVGASLQVFGGPLGLDASLGMAPHAAGAWLLARDRLDRLPPALLPQWLHDIGCQTLG
QLRALPRGGLQRRGGVELLRALDAAYGQRIELTDYVEHAPALLHWLAAHQRAVVLRLDHE
RGRTLALAQPAWQHLLGLLRERLRLVLPAVGLHHARLLDLLGARLGRRPAADHRPEQANR
PFWLLSPALPLSHRPTYALRLVRGPERIESGWWVRDYFVAEDYWLYRERRWFLHGLAPGY
AELHCQSNFSFLQGASHPEELVTRAGELGYAALALTDECSLAGVVRAHVEARLIIGSSFT
DLTLLAQNREGYGNLAELITLGRGRAALAILAPPGRAWIGLTLLGLPIVALGQAQMHRRS
RKPLHDTLAAIRTGRSVGQCGYDLAANAERHLRSLRLASLYPQALAQTLAIARCTFSLDE
LQYEYPDEIVPAGHTPAYLRQQTYLGAPEGMTQVEKELALINELRYEAYFLTVYDIVGYA
RQGILCQGRGSAANSAVCYCLGITAVDPANTLFERFISKERNEPPDIDVDFEHQRREEVI
QYIYEKYGRQRAALTAVVISYRPRSVLRDTGRALGVDNGIIDAVARACGLDPASRVWAEL
AETLMGFPRHLSQHPGGFVISRGKLSRLVPIENAAMPGRSVVQWDKDDLDALRLLKVDVL
ALGMLSVLRRALALAALHEIPPDDDATYDMICAADTIGVFQIESRAQMSMLPRLRPRQYY
DLVVQVAIVRPGPIQGGMVHPYLREDITYPGPAVRKALARTLGVPIFQEQVMQIAVDAAG
FTPGEADALRRSMAAWRRKGGVDRAQLVGGLLRNYTADFAQALFRQIEGFGEYGFPESHA
ASFALLAYASSWLKCHEPEAFLAALLNSQPMGFYAPAQLVQDARRHGVRVLPADVLYSGW
EASLQPAVRLGLNLVKGLRSARAIEQARVRRPFADTADMARRAGLPQALDALAAADALGH
RRLASWQAAASRDLLREAVALPAPSEGQTVAADYRSVGLTLGRHPLALLRPQLATAAVLN
NRRLARACGIVTVRQRPQTAKGTIFVTLEDETGPINAVVRPELIERQRRELLDATLLGIY
GTWQSVRHLVAQRLVDLSSLLGH
>BOPT001c01
RIAALTPAAAAAGLQPGMRRAGAAALAPALARDVPAEHRILREAALALLQYTPDIALADA
VLLQVDASLAYFGGPMGLHASLGLAPTAQGAWLLARQRLDALPCALLPSWLHDIGCHTLG
ALRRLPRAGLQRRCGTGLVRALDAAYGDRLELPDYIEHADAVLAWLAARQRAVTLVLEHE
RGRPLSLAQPAWQHLLGLLREKLRLQLESLVLRHARLLDLLSARLGRRPVADHRPEFANR
PFWLLDPPLPLRHRPVHPLRLVRGPERIESGWWVRDYFVAEDYWIYRERRWFLHGRAPAY
AELQCLSNFSFLQGASRPEELVAQAAQLGYAALAITDECSLAGVVRAHVAAKLIIGSTLA
TLVLLAQNREGYGNLSELITLGRSRAPLAILAPPGRAWVGLTLLALPMVALGRVQMHLRS
RKPLHDTLAAIRSKRSVAQCGYDLQANAEQHLRTLRLASLYPDALAQTLVIARCSFSLDT
LRYEYPDEIVPAGETPAYLRREVYAGAHGDVPQIEKELTLITELKYEPYFLTVYDIVQEA
RRNILCQGRGSAANSVVCYCLGITAVAPEKALFERFISKERREPPDIDVDFEHQRREEII
QYIYDKYGRHRAALTGVVITYRPRSVLRDTGRALGVDLGIIDAVARACGLDPDSRVWAVL
AETLIGFPRHLSQHPGGFVISRGNLARLVPIENAAMPDRSVVQWDKDDLDALGLLKVDIL
ALGMLSVLHRALDLTALHEIPQDDEATYDMICDADTVGVFQIESRAQMSMLPRLRPREYY
DLVVQVAIVRPGPIQGGMVHPYLKEDETYPSEAVRGVLSRTKGVPIFQEQVMQIAMVAAG
FSAGEADELRRSMAAWKRKGGIDTDKLVAGLLNNYSAEFAAAIIRQIEGFGEYGFPESHA
ASFALLAYASSWLKRHEPEAFLAALLNSQPMGFYAPAQLVQDARRHGVVVLPADAAVSCW
EAALEPAVRLGLNQVQGLSAGRRIEQARAARPYTDTRDLGRRAALSHELDALAAADALGH
RRLASWEASASRDLLRDADVLPAPTEGQSISADYRSLRLTLRRHPVALLRPRLRTAAVLR
DRRLARACGLVTVRQRPQTAKGTIFVTLEDETGPVNVVVRNELIERQRRELLGATLLGVY
GTWQSVHHLIAQRLVDLSALLGH
>BUAM001c01
VVLIADAAARRHGVRAGMKRGGVLTLAPDVERDPAREADALRAVALALLRFSPCVALDAT
LLVDVGPSLRLFGGLLGYAARLSAAPTGRGAWLLARTALDRLPCVLLPDWFDGLGCRTLA
DLRRLPRAGLQRRCGPALLAALDRAYGDRLELAERVEYAEAVLFWLAARQLSLTFELEHE
RGRELAFAAPVRDHFMRLLGERLRVELPAVRLTRARLFELLVARLGTAPVADHRPEAANR
PAWLLAEPQPLLNRPVFPLRMMSSPERIEAGWFARDYYVAQDYWVFQERHWFLHGLGPDY
AELFCRSNFSFLHGASHAEELVERAAELGYRGIAITDECSLAGAPRMHVAAKLIVGSFFE
GLVLLAQNREGYGNLSELISWRRMASPFAILVPTARARLGLVQLGVRIVALGDVTMHRRS
CKPLQDVMTAIRVGMPVSECGYALAPNAEQHLRAGRIAKLFSEELDETCAILACDFKLDS
LQYEYPDEIVPKGLTPTHLEQETFAGAPQGIPQIRYELDLIARLSYEPFFLTVYDIVKYA
RQNILCQGRGSAANSVVCYCLGITEVNPETMLFERFISEERGEPPDIDVDFEHQRREEVI
QHIYDKYGHDRAALAAAVSTYRPRGVLRETGKALGVDPMLVDRVAKATGLDPAMPIWAEL
AGRLLNFPRHLSQHSGGFVISRGKLTRLVPVENAAMDGRRVIQWDKDDLEALGLMKVDVL
ALGMLSALHRAFDLRTLKHIPQDDEATYDMICRADTVGVFQIESRAQMSMLPRLKPRNYY
DLVVEVSIVRPGPIQGGAVHPYLKGEVTYPSEALKEVLERTLGVPIFQEQVMQIAIVAAG
FTPGEADELRRAMAAWKRKGNLEHGKIIDGMLRNYTREFAEQIFEQIKGFGEYGFPESHA
ASFAKLAYASSWLKCHEPAIFLAALLNSQPMGFYPPSQLVQDAKRHGVQVLPIDVTLSNW
EASLAPAVRLGLSLVRGLGAARRIEAARAAGPFDNVDVLARRAQLERDLEALAAANALGH
RRDALWQAVAARDLLAAAPALGAPSEADDILADYDTTGLTLNRHPVALVRPALRSAAELR
DGRLARACGIVTARQMPGTAKGVMFMTLEDETGCVNVIVRPELLARQRRETLDSRLLAVS
GVWQVVRHLVAQHFEDLTPLLGH
>BUCC005c01
VVLIADAAARRQGVRAGMKRGGVLTLAPDVERDPAREADALRAVALALLRFSPCVALDAT
LIVDVGSSLRLFGGLLGYAARLSAAPTGRGAWLLARTTLDRLPCVLLPDWFDGLGCRTLA
DLRRLPRAGLQRRCGPALLAALDRAYGERLELPERVEYAEAVLFWLAARHLSLTFDLEHE
RGRALAFAAPVRDHFMRLLGERLRVELPAVRLKRERLLELLVARLGAAPVADHRPEAANR
PAWLLAEPLPLLERPVFPLRMMSSAERIEAGWFARDYHVAQDYWVFRERHWFLHGLGPDY
AELFCRSNFSFLHGASHADELVERAVKLGYRGIAITDECSLAGAPRMHVAAKLVIGSYFD
GLVLLAQNREGYGNLSELISWRRMASPFAILVPTERARLGLVQLGVRLVALGDVTMHVRS
CKPLQDVMTAIRVGMPVSECGYALAPNAEQHLRSGRIAKLFSAEIAETCAMFACDFELDS
LRYEYPDEIVPAGLTPTYLEQETFAGAPQGIPQIRHELDLIARLSYEPFFLTVYDIVKYA
RQNILCQGRGSAANSVVCYCLGITEVNPETMLFERFISEERGEPPDIDVDFEHQRREEVI
QHIYAKYGKDRAALAAAVSTYRPRGVLRETGKALGVDPMLVDRVAKGTGLDPETPLWAEL
AGRLLNFPRHLSQHSGGFAISRGKLTRLVPVENAAMDGRRVIQWDKDDLEALGLMKVDVL
ALGMLSALHRAFDLRTLKHIPQDDKATYDMICRADTVGVFQIESRAQMSMLPRLKPRNYY
DLVVQVSIVRPGPIQGGAVHPYLQGEVTYPSDALKEVLVRTLGVPIFQEQVMQIAIVAAG
FTPGEADDLRRAMAAWKRKGNLEQDKIISGMLRNYTREFAEQIFEQIKGFGEYGFPESHA
ASFAKLAYASSWLKCHEPAIFLAALLNSQPMGFYPPSQLVQDAKRHRVKVLPIDVTQSTW
EAALEPAVRLGLSLVRGLSAARRIEAARAAGPFDNVDTLARRAQLERDLEALAAANALGH
RRDALWQAVAARDLLAAAPALGAPSEADDILADYHTTGLTLNRHPVALLRPALRSAAELR
DGRLARACGLVIARQMPGTAKGVMFMTLEDETGCVNVIVRPELLARQRRETLDSRLLAAS
GVWQVVRHLVAQHFEDLTPLLGH
>BUCE001c01
VVLIADTAARRQGVRAGMKRGGVLTLAPHVERDPAREADALRAVTLALLRFSPCVALDAT
LLVDVGPSLRLFGGLLGYAARLSAAPTGGGAWLLARVALDRLPCVLLPDWFDGLGCRTLA
DLRGLPRAGLQRRCGPALLAALDRAYGDRLELQERVEYAEAVLFWLVARHLSLTFDLEHE
RGRELAFASPVRDHFMRLLGERLRVELPAVRLKRARLFELLVARLGAAPVADHRPEAANR
PAWLLAEPLPLLERPVFPLRMMSSVERIEAGWFARDYCVAQDYWVFKERRWFLHGLGPDY
AELFCRSNFSFLHGASHAEELVERAFELGYRGIAITDECSLAGAPRMHVAAKLVIGSYFD
GLVLLAQNREGYGNLSELISWRRMAAPFAILVPTERARLGLVQLGVRIVALGDVTMHRRS
CKELQDVMTAIRVGMPVSECGYALAPNAEQHLRGNRIGNLYSAEIEETCTILTCDFKLDT
LRYEYPDEIVPKGLTPTYLEQETMAGAPQGVPQIRYELDLIAQLSYEPFFLTVYDIVKYA
RQNILCQGRGSAANSVVCFCLGITEVNPETMLFERFISAERGEPPDIDVDFEHQRREEVI
QHIYEKYGHNRAALAAAVSTYRPRGVLRETGKALGVDPMLVDRVAKAIGLDPETPLWARL
AARLLNFPRHLSQHSGGFVISRGKLTRLVPVENAAMDGRRVIQWDKDDLEALGLMKVDVL
ALGMLSALHRAFDMRTLKHIPQDDKATYDMICRADTVGVFQIESRAQMSMLPRLRPQTYY
DLVIEVAIVRPGPIQGGAVHPYLKEKVSYPKEELKPALERTYGVPIFQEQVMQIAMIAAG
FTPGEADQLRRAMAAWKRKGNLEHRKIVDGMRRDYPPDFAEQIFEQIKGFGDYGFPESHA
ASFAKLAYASSWLKCHEPAIFLAALLNSQPMGFYPPSQLVQDAKRHGVQVLPIDVTQSNW
DASLEPAVRLGLSLVRGLGAARRIEAARAAGPFDTVDTLARRAQLERDLEALAAANALGH
RRDALWQAVAARDLLATAPALGAPSEADDILADYHTTGLTLDRHPVALLRPELRSAAELH
DGRLARACGLVTARQMPGTAKGVMFMTLEDETGCVNLIVRPELLARQRRETLDSRLLAAS
GVWQVVRHLVVQHFEDLTPLLGH
>BUMU001c01
VVLIADAAARRQGVRAGMKRGGVLTLAPDVERDPAREADALRAVALALLRFSPNVALAAT
LVVDVGPSLRLFGGLLGYAARMSAAPTAGGAWLLARAALDALPCVLLPDWFDGLGCRTLA
DLRGLPRKGLQRRCGPALLAALDRAYGDRLELAERVDYAEAVLFWLAARQLSLTFDLEHE
RGRELAFAAPVRDHFMRLLGERLRVELPAVRLKRARLLELLVARLGAAPVADHRPEAANR
PVWLLPEPLPLLNRPVFPLRPMSSPERIEAGWFARDYYVAQDYWIFRERHWFLHGLGPAY
AELFCRSNFSFLHGASHAEELVARAVKLGYRGIAITDECSLAGAPRMHVAARLIIGSYFE
GLVLLAQNREGYGNLSELISWRRMAAPFAILVPVERARLGLVQLGVRVVALGDVTMHKRS
CKPLQDVMTAIRLGMPVSECGYALAPNAEQHLRSARIATLFSDEIAQTCAILACHFELDT
LRYEYPDEIVPPGHTPTYLEQETRAGAPKGVPQIRYELALIAKLSYEPFFLTVYDIVKYA
RQNILCQGRGSAANSAVCYCLGITEVDPETLLFERFISENRGEPPDIDVDFEHQRREEVI
QHIYEKYGKHRAAIAAAVSTYRPRGVLRETGKALGVDPMLVDRVAKGVGLDPATPLWAEL
AARLLNFPRHLSQHSGGFVISRGKLTRLVPVENAAMDGRRVIQWDKDDLEALGLLKVDVL
ALGMLSALHRAFDMIGFDHIPRHDDDTYDMICRADTVGVFQIESRAQMSMLPRLKPREYY
DLVIQVSIVRPGPIQGGAVHPYLKGEVTYPSDALKAVLERTLGVPIFQEQVMQIAIVAAG
FTPDEADALRRAMAAWKRKGDLGHDQIVNGMLRGYTREFAEQIFEQIKGFGEYGFPESHA
ASFAKLAYASSWLKCHEPAIFVAALLNSQPMGFYAPAQLVQDARRHGVTVFPVDVTKSNW
ETSLEPAVRLGLSLVRGFGAARRIEAARAAGPFENVDALARRARLERDLEALAAANALGH
RRDALWQAVAARDLLAAASALGAPSEADEILADYDTTGLTLNRHPVALLRPVLRSAAELR
DGRLARACGIVIARQMPGTAKGVLFMTLEDETGCVNVIVRPELLARQRRETLDSRLLAAS
GVWQVVRHLVAQHFEDLTPLLGQ
>BUMA002c02
VVLIADAPARANGVRAGMKRGGVLTLAPGVERDPAREADALRAVALALLRFSPCVALDAT
LVVDVGASLRLFGGLLGYAARVAAAPTGRGAWLLARAALDALPCELLPDWFDGLGCRTLA
DLRRLPRAGLTRRCGPALVAALDRAYGDRLELPERVEYAQAVLFWLAARQLSLVFALEHE
RGRELAFAEPARDHFMRVLGERLRVALPAVRVTRARLVELLSARLGAAPVADYRPEATNR
PAWLLAPPQPLANRPFYPLRFVSSIERIEAGWFERDYRIAQDYWIYQERCWFLHGLGPDY
AELFCRSNFSFLHGASSAEELVERAAKQGYRGIAITDECSLAGAPRMHVAAKLVVGAYFG
GLVLLAQNREGYGNLSELISWRRMNAPFAILVPTERARLGLVQLGMHIVALGDVTMHIRS
CKPLQDTMTAIRLGMPIAECGHALAPNGEQHLRTQRIAQLFPDALAQTCRMLACHFSLDD
LRYEYPHEIVPAGHTPTYLAQETWAGAPDGVPRIEFELALIADLKYEPYFLTVYDIVKYA
RKDILCQGRGSAANSVVCYCLGVTEVNPQTLLFERFLSRERGEPPDIDVDFEHQRREEVI
QYLYEKYGHDRAALAAAVSTYRPRGALRETGKALGVDPMLVERVAKEVGLDPEVPLWAEI
AARLLNFPRHLSQHSGGFVVSRGKLTRLVPVENAAMEGRRVIQWDKDDLEALGLMKVDVL
ALGMLSALHRAFDMIRLEHIPQDDEATYDMICRADTVGVFQIESRAQMSMLPRLRPRGYY
DLVVQVSIVRPGPIQGGAVHPYLEGEITYPSEALERVLERTLGIPIFQEQVMQIAIVAAG
FTPGEADALRRAMAAWKRKGDLGHERIVAGMLRGYSREFAEQIFEQIKGFGEYGFPESHA
ASFAKLAYASSWLKRHEPAIFLAALLNSQPMGFYPPAQLVQDAKRHGVTVLPIDATKSGW
EASLEPAVRLGLSLVRGLGAARRIGAARAAGPFASVDELARRACLERDLEALAAANAFGN
RRDALWQAVAA------APALGAPTEADDVFADYRTIGLTLNRHPVALLRPALDSAAALR
NGRLARACGLVTARQMPGTAKGVLFVTLEDETGCVNVIVRPELLERQRRETLDSQLLAVS
GVWQCVRHLVAQYLEDLTPLIAH
>BUGD001c01
VVLMADATARAGGVRPGMKRGGVLTLAPEVERDLAREADALRAVAIALLRFSPSVALDAT
LIVDVGPSLRLFGGLLGYAARLGAAPTGRGAWLLARASLDALPCELMPAWLDGLGCATLA
DLRRLPRAGLQRRCGPTLLASLDRAYGDRLELPERVEHAEAVLFWLAARQLSVRFDLDHE
RGRELAFAEPTRDHCLRVLGERLCLELPAVRLVRARLVELLSARLGAVPSADYRPETANR
PAWLLAEPIPLAERPCYQLRIMSSFERIEGGWFLRDYHVAQDYWIYQDRRWFLHGLGPAY
AELFCRSNFSFLHGASAAEELVERAQALGYRGIAITDECSLAGAPRMHVAAKLVIGSYFE
GLVLLARNREGYGNLSELISWRRMASKFAILVPSEQARLGLVQLAMPLVALGDVTMHARS
CKPLQDIMTAIRVGQPVGECGYALASNAEQHLRRGRIGRLFPEALAESCRVLECRFDMSK
LKYEYPLEIVPDGMTPTYLAQETWKGAAKRIPQIKYELGLIAEMEYEPFFLTVYDIVKFA
RKEILCQGRGSAANSVVCYCLRVTAADPGTMLFERFISRERGEPPDIDVDFEHERREEVI
QYIYEKYTEDRAALAAAVSTYRPRGALRETGKALGVDLMLVERVAKEVGLDPEVPIWAEM
ASRLLGFPRHLSQHSGGFVISRDKLTRLVPIENAAMEGRRVIQWDKDDLEALGLMKVDVL
ALGMLTALRRAFDFVGIDDIREGDKATYDMISNADTVGVFQIESRAQMSMLPRLRPRKYY
DLVIEVAIVRPGPIQGGAVHPYLKEDVSYLKDDLKPALERTLGVPIFQEQVMQIAIIAAG
FTPGEADELRRAMAAWKRKGNLEREKIVKGMARHYPSEFASQIFEQIKGFGEYGFPESHA
ASFAILVYASSWLKCHEPAIFLASLLNSQPMGFYPPAQLVQDAKRHGVTVRPIDVTASNW
DASLEPAVRLGMSLVAGLGAALRIEAARQQGPFASVDDLARRARLERDLEALAAANAFGN
RRDALWQAVAARDLLAMAPELGAPSEADDIVADYRTIGLTLNRHPVALLREQLRSAQELA
NRRLARACGIVTARQMPSTAKGTLFVTLEDETGSVNIIVRRELLERQRREILDSRLLAVY
GVWQSVQHLIAQYLEDLTPLLGH
>BUAM001p01
RVVALDRAARALGVVAGMRRGGVLSLAPDRERDAARERELVLGVAYALLQFTPNVVDAAV
VVLDVTASLRLFHGSFGVTAAVSVASSGPAAWMVARGALERVPLVVAPDWFEDLGCETLA
DLQRLPRAGLKKRCGTQLLDWLDQVAGTRVELMDRVEHAEALLFWLTAKQLDVALLLEHE
RGREIALGAPTRFHLTRLVKERLHVELAAVRLVHARLLELLTARLGAAPMADYRPEPAAR
PAWLLAKPVPLLHRPFYPLRMVSPGERIEGGWQTRDYFVAEDYWIYKERRFFLHGLGPAY
AELQVASDFSFLHGASRAEEYVARAAQLGYSAIAITDECSLAGVVRAHVEAKLIIGSHFR
AFTALAMNRDGYGNLCEFISLGRMRGKIAILSPDDRAWVALTLHGVPVVATSWPLMHVRS
RKPLQDVLTGIRVGRPVTECGYELAPNAERHLRSLRLANLYPGALEETVRVARCTFLLDD
LKYEYPDELVPAGTDATYLREQTYIGAPAGIPQIEHELQLIADLKYEAYFLTVYDIVQFA
RQGILCQGRGSAANSSVCYCLGVTEVDPSSMLFERFISKERNEPPDIDVDFEHQRREEVM
QYIYRKYGRDRAALTAAVTTYRPRSALREAGKALGVDPAIVDRVAKQAGLDPEAPLWAGF
AAQLLGYPRHLSQHSGGFVISRGKLTRLVPVENAAMEDRSIIQWDKDDIEALGILKIDVL
ALGMLSMVRRALDMIELQDIPAEDMATYDMLCDGDSMGVFQVESRAQMSMLPRLRPQCFY
DLVIEVAIVRPGPVQGGMVHPFLRERVTFPSEGMEKALARTLGVPIFQEQVMQVAMLAAG
FSAGEADQLRRAMAAWKRKGGLEHERLVNGMLRGYDREFAESIFAQIKGFGEYGFPESHA
ASFALLVYSSAWLRRHEPAVFLTALLNSQPMGFYTPSQLLQDARRRGVEVLPVDVNVSTW
DSAIEAPVRLGFSLLRGMRVAGRIELARAARSFVDVADLARRARLDHDLQVLARANALGN
RRAALWLAAAARDLLRATEALPQASEGKEIVTDYHAMGFTLGRHPLALLRERLASAEQLQ
SGQLARACGLVTVRQRPGTANGVLFMTLEDETGQVNVILWPGLLEKFRKEALGAALLAVY
GVWQAVRHLIASKLVDRTELLGC
>BUCC005p01
RVVALDRAARKLGVVAGMRRGGVLSLAPDRERDAARERELVLGVAYALLQFTPSVVDADV
VVLDVTASLRLFHGLFGVTSAISVASSGPAAWMVARGALARVPLVVAPDWFEDLGCETLA
DLQRLPRAGLKKRCGTQLLDWLDQVAGTRVELMDRVEHAEALLFWLTAKQLDVALLLEHE
RGREIALGAPTRFHLTRLVKERLHVELAAVRLVHARLLELLTARLGAAPMADYRPEPAAR
PAWLLAKPVPLLHRPFYPLRMVSPGERIEGGWQTRDYFVAEDYWIYKERRFFLHGLGPAY
AELQVASDFSFLHGASRAEEYVARAAQLGYSAIAITDECSLAGVVRAHVEAKLIIGSHFQ
AFTALAMNRDGYGNLCEFISLGRMRGKLAILSPDDRAWIALTLHGVPVVATSWPLMHVRS
RKPLQDVLTGIRVGRPVTECGYELAPNAERHLRSLRLANLYPGALEETVRVARCTFSLDD
LKYEYPDELVPAGTDPAYLREQTYIGAPAGIPQIEHELQLIADMHYEAYFLTVYDIVQFA
RQGILCQGRGSAANSAVCYCLGVTEVDPSSMLFERFISKERNSPPDIDVDFEHQKREIVM
QYIYRKYGRDRAALTAAVTTYRPRSALREAGKALGVDTAIVERVAKQAGLDPEAPLWAAF
AAQLLGYPRHLSQHSGGFVISRGKLTRLVPVENAAMEDRSIIQWDKDDIEALGILKIDVL
ALGMLSMVRRALDMIELQDIPAQDKATYDMLCEGDSMGVFQVESRAQMSMLPRLRPQCFY
DLVIEVAIVRPGPVQGGMVHPFLREPVTFPSEGMEKALARTLGVPIFQEQVMQVAMLAAG
FSAGEADQLRRAMAAWKRKGGLEHERLVSGMLRGYDREFAESIFAQIKGFGEYGFPESHA
ASFALLVYSSAWLRRHEPAVFLAALLNSQPMGFYTPSQLLQDARRRGVEVLPVDVNVSTW
DSAIEAPVRLGFSLLRGMRVAGRIELARAARPFVDVADLARRAQLDHDLQVLARANALGN
RRAALWLAAAARDLLRGTEALPQASEGHEIVTDYRAMGFTLGRHPLALLRDRLASAEQLA
SGQLARACGLVTVRQRPGTANGVLFMTLEDETGQVNVILWPGLLEKFRKDALGASLLAVY
GVWQAVRHLIASKLVDRTELLGC
>BUMU001p01
RVVALDRAARALGIVVGMRRAGVLSLAPDRERDVVRERELVLGVAYALLQFTPNVVDAAV
VLLDVTASLRLFHGIFGVSAAISVASTGPAAWMVARGALARVPLVVAPDWFDELGCETLA
DLQRLPRAGLKKRCGTQLLDWLDQVAGTRVELMDRVEHAEALLFWLTAKQLDVALLLEHE
RGREISLGAPTRFHLTRLVKERLHVELAAVRLVHARLLELLTARLGAAPIADYRPEPAAR
PAWLLAKPVPLLHRPFYPLRMVSPGERIEGGWQTRDYFVAEDYWIFKERRYFLHGLGPAY
AELQVASDFSFLHGASRAEEYVARAAQLGYSAIAITDECSLAGVVRAHVEAKLIIGSHFR
AFSALAMNRDGYGNLCELVSLGRMRGKIAILSPDDRAWVALTLHGVPVVATSWPLMHVRS
RKPLQDVLTSIRLGRPVSECGYELAPNAERHLRSLRLANLYPGALEETVRVARCTFSLDD
LKYEYPDEVVPAGYDVAYLREQTYIGAPAGIPQIEHELQLIAELNYEAYFLTVYDIVQFA
RNGILCQGRGSAANSAVCYCLGMTEVDPSSMLFERFMSKERNEPPDIDVDFEHQRREEVM
QYIYRKYGRDRAALTAAVSTYRPRSALREAGKALGVDPAIVDRVAKSAGLDPEAPLWAAF
AAQLLGYPRHLSQHSGGFVISRGKLTRLVPVENAAMEDRTIIQWDKDDIEALGILKIDVL
ALGMLSMVRRALDMIELQDIPAEDKATYDMLCDGDSMGVFQVESRAQMSMLPRLRPQCFY
DLVIEVAIVRPGPVQGGMVHPYLREPVTFPSDGMEKALKRTLGVPIFQEQVMQVAMLAAG
FSAGEADQLRRAMAAWKRKGGLEHDRLVSGMLRGYDREFAEAIFAQIKGFGEYGFPESHA
ASFALLVYSSAWLRRHEPAVFLASLLNSQPMGFYTPSQLLQDARRRGVEVLPVDVNVSTW
DSVIEAPVRLGFSLLRGMRVAGRIELARAVRPFVDVADLARRAQLDHDLQVLARANALGN
RRAALWLAAAARDLLRGTEALPQASEGKEIVTDYRAMGFTLGRHPLALLRDRLTSAEQLA
SGQLARACGLVTVRQRPGTANGVLFMTLEDETGQVNVILWPGLLEKFRKEALGAALLAVY
GVWQAVRHLIASKLVDRSELLGC
>BUGD001p01
RVVALDRPAAELGVLVGMRRGGVLTLAPECTRDVAREDELVRGVAYALLQFTPSVVLEAV
VLLDVTASLRLFHGIFGLTAAVSTASTGPAAWTLARGALARAPLAVAPPWFDALGCATLA
DLQRLPRAGLKKRCGTALLDWLDQVAGARIELPDRVEHADALVFWLAVKQLDVVLKLEHE
RGREIVLGAPTRFHLMRLVKERLRLELPAIALHHARLMELLTARLGAAPAADFRPEVAAR
PAWLLEKPVQLLNRPFYPLRMMSPGERIECGWDTRDYFVGEDYWLFRERRWFLHGLGPAY
AELQCASNFSFLHGASRAEELVERAARLGYSAIAITDECSLAGVVRAHMEAKLIIGSHFR
AFTALAMNREGYGNLCELITLGRTRAAMIIVTPDDRARVALTLHDVPVVATSWPLMHVRS
RKPLQDVLTGIRLGRSVGECGYELAPNAERHLRSLRLANLYPGALEETVRIARCTFSLDE
LRYEYPDELVPAGYTPAYLREQTYIGAPNGIPQIEHELQLIAELKYEPYFLTVYDIVRFA
RQNILCQGRGSAANSAVCYCLRVTEVDPANMLFERFISKERNEPPDIDVDFEHQRREEVM
QYIYSKYGRDRAALTAAVSTYRPRGALREAGKALGVDPIIVDRVAKAAGLDVEAPMWAAF
ATALLGYPRHLSQHSGGFVISRTKLSRMVPIENAAMEDRTIIQWDKDDIEALGLLKIDVL
ALGMLSMVRRALEMIELQDIPAEDAATYEMLCHGDSMGVFQVESRAQMSMLPRLQPRCFY
DLVIEVAIVRPGPVQGGMVHPFLREPVTFPSPDVEKALKRTLGVPIFQEQVMQVAMLAAG
FSAGEADQLRRAMAAWKRKGGLEHERLVNGMLRGYDRDFAEAIFAQIKGFGDYGFPESHA
ASFALLVYASAWLRRHEPAVFLAALLNSQPMGFYTPSQLIQDARRRGVEVLPVDVTTSTW
DSVLEAPVRLGMSLISGMRAAERIQLARAVRPFVDVADLARRAALDHDLTVLAHASALGN
RRNAIWTAAAAKDILRGTEALPQASEGSEIVTDYRAMGFTLGRHPLELLRDRLRPARELA
NGQFARACGIVTVRQRPGTAKGVLFITLEDETGQTNVIVWPALLEKYRREALGASLLAVY
GVWQTVHHLVAKELRDRTELLGH
>BUC1001c01
KVVIADSVARAAGVRLGMKRGGVLTLSPKHERDFAREQSAQREVGVALMRFSPDVALLAT
VIVEVGASLRLFGGLLGLTARVSAAPTGQGAWLLARHRLAGLPMLAVPEWFIGLGCETIA
DIRRLPRAGLQRRCGEHLLDSLDRAFGSRIEMPDRLEHAEGAVFWLCAKQLAVRLSLEHE
RGREIALGEPTWRHLVRLVKERLRIELTALRLDHARLLELLVARLGEAPSADHRPEIANR
PTWMLDQPVRLLHRPFYPLRMVSPGERIEAGWFTRDYFVAQAYWIYRERRWFLHGLGPAY
AELFCLSNFSFLRGASHAEELAGRAAQLGYSALAITDECSLAGVVRAHVAAKFIVGSYFR
GLILLAKNRNGYGNLSELITLARTRAPLAILVPNGRAWVGLVLHDVPVVALGEVLMHVRS
RKPLQDTLTAIRVGKPVHECGYDLAPNAEQHLRSLRLANLYSEALAATVDIARCTFSLDE
LRYEYPDELVPSGFTPAYLRQETYIGAPSGIPQIEHELELIAELQYEPYFLTVYDLVRFA
RQHILCQGRGSAANSAVCYCLGVTEVDPANMLFERFISKERGEPPDIDVDFEHQRREEVI
QYIYRKYGRDRAAIAAAVSTYRARGVLRETGKALGVDLQIVDAVAKSCGLNPQTPLWATL
AAQLYGFPRHLSQHSGGFVISRGKLTRLVPVENAAMPERSVIQWDKDDLESLGLLKVDVL
ALGMLSAIRRTLELVEMQDIPAEDEATYDMICAADTVGVFQIESRAQMSMLPRMRPRVFY
DLVIEVAIVRPGPIQGGAVHPYLREPVTYPSAALETALGRTLGVPIFQEQVMQVAILAAG
FTAGEADQLRRAMAAWKRKGGLGYDRIVLGMQRGYDLAFAEAIFEQIKGFGEYGFPESHA
ASFALLVYTSSWLKCHEPEAFLAAMLNSQPMGFYSSSQLVQDAQRHGVKVLPVDVSVSGW
NSSLEPAVRLGLSLLRGMKTAGRIENARAVRPFASVKDLARRAALDRDLHILADANALGN
RREALWQSAAAKDMLAAAAELGAPSEAHDIVADYRSLGLTLGRHPLELLRPQLLPASTLR
DGRLARGCGLVTVRQRPGTAKGVIFVTIEDETGNVNVIIWPSLLEKQRKEALSASLLAVY
GVWQCVRHLVAQRLVDMSHLLGC
>BUPH001c01
KVAIADGAARAAGVRLGMKRGGVLTLSPEYERDIARENATQREVGIALMKFSPDVALHAT
VLVEVGGSVRLFGGLLGLTARISAAPTGQGAWLLAKHVLEPLPMLAVPEWFGGLGCESIA
DVRRLPRAGLQRRCGEHLLDSLDRAFGTRLELPDRLEHADGAVFWLCAKQLAVTLSFEHE
RGRDIALGEAAWRHLLRLVKERLRLTLDALRLDHARLIELLIARNGEAPTADYRPEIANR
PTWMLATPVRLLHRPFYPLKIASPGERIEAGWFTRDYFVMQGYWVYRERRWFLHGLGPAY
AELFCLSNFTFLQGASHAEELAERASQLGYSGLAITDECSLAGVVRAHVAAKLVIGSYFR
GLILLAQNREGYGNLSELITLARTRAPLAILVPDGRAWVGLVLHNVPVVALGHVVMHVRS
RKPLQDTMTAIRVGRPVHECGYELAPNAEQHLRSLRIANLYPHTVRETISVLRCAFSLDQ
LRYEYPDELVPAGYTPTYLRQETYIGAPSGIPQIEHELALIADLGYEPYFLTVYDIVRYA
RQHILCQGRGSAANSAVCYCLGVTEVDPANMLFERFISKERGEPPDIDVDFEHQRREEVI
QYIYRKYGRDRAAIAAAVSTYRPRGALRETGKALGVDPQLVDTVAKSSGLDPEKPLWARL
AAQLLNFPRHLSQHSGGFVISRGKLTRLVPVENAAMADRSVIEWDKDDLEALGLLKVDVL
ALGMLSAIRRTLDLVEMQDIPAEDKATYDMISNADTIGVFQIESRAQMSMLPRLRPQKFY
DLVIEVAIVRPGPIQGGAVHPYLREPVSYPSEQLKIALKRTLGVPIFQEQVMQVAILAAG
FTPGEADQLRRAMAAWKRKGGLEYDRIVNGMRRGYEQSFAEAIFEQIKGFGEYGFPESHA
ASFALLVYASSWLKCHEPEAFLAAMLNSQPMGFYSPSQLVQDARRHGVRVLPVDVTVSGW
DSSLEPAVRLGLSLLRGMKAAERIENARAVRPFRSVHDLARRAQLNRDLHVLADANALGN
RREALWHSVAAKDMLSVAAELGAPSEAQDIVADYRSVGLTLGRHPLELLRPVLLPASTLR
NGRLARGCGIVTVRQRPGTAKGVLFVTIEDETGNVNVIIWPSLLERQRREALGASLLAVY
GTWQCVRHLVAQRLVDMSHLLGH
>BUPT001c01
KVVVADSMAREAGVLPGMKRGGVTTLSPDYDRSIERERDMQREVAFGLLRFSPQVALCET
IVMDVTASLRLFGGIIGVTIRMSVAPTGQGAWLLAKRNLNALPFTVVQEWFQGLGCRVLA
DIRRLPRAGLKKRCGVGLLDALDRAYGLRTELPDRVEHADAILFWLSAQQFALTVSLEHE
RGREIALAEPTWHHLVRLLKERLRTELPAVRLTHNRLIELLVARLGTAPTSDHRPEMANR
PTWLLEKPIKLMHRPFYPLRLVSTGERIEAGWHTRDYYVAEAYWIYRERRWYLHGLGPEY
AELFAFTNFSFLRGASHGEELVLRASQLGYSGLAITDECSLAGVVRAHVEAKLVIGSYFQ
GLILLAQNREGYGNLSEFITLGRMRAALAILVPDGRAWVGLTLHRVPVVATGNVVMHVRS
RKPLQDTMTAIRLRKTVAECGYDLAPNAEGHLRSFRLGNLYPRALYETLNILRCNFSLDE
LRYEYPDELVPEGFTHEYLRQETYIGAPNGIPQIEHELQLIRELEYEAYFLTVYDIVRFA
RQHILCQGRGSAANSAVCYCLGVTEVDPSNMLFERFISKERGEPPDIDVDFEHQRREEVI
QYIYRKYGRDRAAIAAAVSTYRPRGALRESGKALGVDPQIVDKVAKSSGLDPENPLWAKL
AAQILNFPRHLSQHSGGFVISRGKLTRLVPVENATMADRSAIQWDKDDLEALGLLKIDVL
ALGMLSAIRRTLDIVEMQDIPPEDAATYEMISRADTVGVFQIESRAQMSMLPRMKPREFY
DLVIEVAIVRPGPIQGGAVHPYLREPVTYPSDALEVALGRTLGVPIFQEQVMQVAILAAG
FTPGEADQLRRAMAAWKRKGGLDYDRIVNGMTRGYTKDFAESIFQQIHGFGEYGFPESHA
ASFALLVYASSWLKCHEPEAFLAAMLNSMPLGFYSASQLIQDAQRHGVKVLPADVTISNW
DSVLEPSVRLGLSLLKGMKAAERIEAARAVRQFSSVSDLARRAQLDNDLKVLAAANSLGN
RREALWASVAASDILADACAFGAPSEGEDIVADYNSMSLTLGRHPLSLLRPALLPAATLM
NGRLARGCGLVTVRQRPGTAKGVMFLTIEDETGNVNIIIWTSVQEKFRQEVLGASLLAVY
GTWQCVRHLVAQRLVDLSHLLGC
>CUNE001p02
RVHMASPLAIAAGVKPAMRRGGVQTIAPQFDRDGCAELAALKRVTMAMLQFSPNVTASAA
VLVDISTTLRLFGGVMGFNPVAGCAPTAEGAWLLARSALVGMPVAILPAWLDGLGCRTLG
DLRRLPRAGLQRRCGAAILEALDRAHAEAVDLPDRIENAESALAWLTARHLAIAVELCHE
RGREIALAEPNWHHLVRLLKERLRLTVEAVAVSHARLLELLVARLGACLRADYRPEVANR
PVWLLSKPMPLIHRPFYPLRIVSPPERIESGWWTRDYFVAEAYWIFQERRWYLHGLGPAY
AELHCRSNFSFLAGASRPEELAERAAQLGYHALAITDECSLAGIVRAHTEARLVVGAWFR
SFLALARNREGYGNLCELITLARMRAALIVFTPDGRAWMGLSLLHLRIVATGNVTMHVRS
RKPMHDVLTAIRVHRPVPECGYDLLPNAEQHLRSLRLANIYPRYLTESVHIALCQFSLDE
LRYEYPEEVVPDGVTPSYLRGEAYVGAPDGIPQLEHELALIRDMAYEPYFLTVYDIVRFA
RNGILCQGRGSAANSAVCYCLGITEVDPANLLFERFISKERAEPPDIDVDFEHQRREEVI
QYLYRKYGRDRAALAAAVTTYRPRSALRDTGKALGVDPAIVDLVAKSSGLDPDAELWAHM
AVSLLGFPRHLSQHTGGFVLARGKLSRLVPIENAAMADRSVIQWDKDDLDTLGLLKVDVL
ALGMLSAIRRALDLVELQDIPAEDPKTYEMISRADTVGVFQIESRAQMSMLPRLKPRTFY
DLVIEVAIVRPGPVQGGMVHPYLREPVSYPSPEMEQALSRTLGVPIFQEQVMQVAMLAAG
FSAGEADQLRRAMAAWKRKGGLEHERIVTGMLRGYDPEFAESIFRQIQGFGEYGFPESHA
ASFALLVYASAWLKCHEPAAFLCAMLNSQPMGFYTPSQLVQDAKRHGVTVLPVDVTVSGW
DASLELAVRLGLSQLRGMRAAERIETTRALRPFASVKDLARRASLDHDANVLAAGNALGS
RRQAMWQAAAAKDLLRPADELPQPTEGEEIVSDYRSLGLTLNRHPLALLRHKLAPADVLA
TRQIARACGIVTVRQRPSTANGVVFLSLEDETGTVSVIVWPSVMEKYRREVLTASLLGVY
GQWQCVRHLIAQRFVDLSPMLGC
>CUTA001p01
RVHLATPLALAAGVKPGMRRGGVQTIAPAFDRDAGKEEDALARVTMATLQFSPNVAAAAA
VLIDVSTTLRLFGGPMGFSTMVGSAPTAQGAWLLARTRMAGLPIHALPAWFEGLGCLTLE
DLRRLPRAGLQRRCGADFLDALDRAYGETVDLPDRIENAEQTLAWLTARHLAIHVALRHE
RGREIALAEPNWHHLIRILKERLLVVVEAVAVSHARLLELLSARLGACLQADYRPEVANR
PTWLLGKPVPLIHRPFYPLHIVSPPERIEAGWWTRDYFVAQGYWIFQERRWYLHGLGPDY
AELHCLSNFSFLTGASRPEELAERAAQLGYHALAITDECSLAGIVRAHTEAKLVVGASFH
SVVALARNREGYGNLCELITLARMRAALIIFTPDGRAWMGLNLLHLRVVATGCVTMHVRS
RKPMLDVLTAIRVGRPVPECGYDLAPNAEQHLRSLRLANIYPRYLTEAVHIALCQFSLDE
LRYEYPDEVVPDGTTPAYLRTETYAGAPAGIPQIEHELALVRDMDYERYFLTVSDIVRFA
RNGILCQGRGSAANSAICYCLGITEVDPANLLFERFISKERGEPPDIDVDFEHQRREEVI
QYLYRKYGRDRAALAAAVTTYRPRSALRDTGKALGVDPAIVDLVAKSSGVDAEAELWAHM
AVSLLGFPRHLSQHTGGFVLARGKLSRLVPIENAAMADRSVIQWDKDDLDALGLLKVDVL
ALGMLSAVRRALDLVELQDIPAEDHATYEMICRADTVGVFQIESRAQMSMLPRLQPRTFY
DLVIEVAIVRPGPVQGGMVHPYLREPVTYPSAAMEKALSRTLGVPIFQEQVMQVAMLAAG
FSAGEADQLRRAMAAWKRKGGIDYDRIVSGMLRGYDREFAESIFRQIQGFGEYGFPESHA
ASFALLVYASAWLKCHEPEAFLCAMLNSQPMGFYTPSQLVQDAKRHGVTVLPADVAVSGW
DSALEPAVRLGLSLLRGMRAAQRIEEARAIRPFASTAELARRAALDHDLQVLASGNALGG
RRQALWQAAAAKDMLRATEELVPATEGEEIVGDYRAMGLTLRRHPLALLRPMLSSAAELA
PRQTARAAGLVTVRQRPSTSNGVIFMTLEDETGVVNVIVWPGVFERFRKEVLGARMAGIY
GQWQCVRHLIAQRVVDLSSMLGC
>CUME001c02
RVVLANGPAVALGVRYGMRRGGVQALSADLDRDLAAESALMTSAALALLHFTPAVAIDAT
VMLDVTASLRLFGGHLGTFAQIGSGTTAQGAAWLARQLLDRLPVECLHTWLEGIGCRTLG
QVRRLPRAGLSRRIGTELLARLDQAYGQRMELPGRVESAEGVLAWLAVQQAGVVLMLEHE
RYRPLRLAQPSRDHLSKLLREKLKIRFHGLALRLGRLLDTLVARLGRHPQADHRPERANR
PLWLLESPLPLRHRPVHPLVMLTRPERIEAGWWTRDYFIAERCWVYRERRWFLHGLAPDY
VELHCISNFTFLNGASHPQELISRAFQLGYSGLALTDECSVAGTARAHHAIKLIIGSRFT
RLVLLARNRIGFGDLCEFITLGRTRAELVVLLPDDRAWMAMELLGVPLVAAGAVNMHVRS
RKPLADVLTAIRIGQPLSACGRALAPNAEAHLRMQVLSRLYPEALAQTLKLAQCRFSLDM
LRYEYPEELVPDGETPIYLRKEVERGIPHGMAQLKEELELIEEKHYEPFFLTVHDIVRFA
REGILCQGRGSAANSLVCYCLHITEVSPENLLFGRFLSRERDEPPDIDVDFEHQRREEVI
QYIYGKYGRHRAALAASLITYRSRSALRDVGRALGIDPGVVEQVVKGYGLDPDSITWASL
TEQLRGFPRHLSQHVGGFVIARDKLSRLVPIENAAMENRSVIQWDKDDLESLGLLKVDVL
ALGMLTAIRRALTMIRMEDLPDGDVKTYDMICKADTIGVFQIESRAQQSMLPRLQPREYY
DLVVEVAIVRPGPIQGGMVHPYLKKLPTYFDDVIRRVLGRTLGVPIFQEQVMQLAIEAAG
FTPGQADQLRRSMAAWRRRGDLKQDALVRALTRGYPESFALAICKQIEGFGEYGFPESHA
ASFAKLVYVSAWIKCHYPEAFLCALLNSQPMGFYSPSQLVQDARRHGVTSQPVDVTISNW
ESTLERDVRLGMNRVKGMRAALRIEAARVARPFDSVEDLARRASLDHDIDALAAADALGH
RRQARWHARGARDLLHDAPQLPEPKLGEDVAADYASLGLSLKCHPLTLLRHRLRTARQLA
NGRRVRACGIVTVRQRPSTASGTIFTSIEDETGAVNVIIWPDLVERQRKEVLGATLLGVI
GTWQRVRHLVADELVDLSPLLGH
>CUNE001c02
QVVLANGPAMQLGVRYGMRRGGVQALSADLERDLAAEASLMEAVALALLHFTPGVTVDAT
VMLDVTASLRLFGGHLGTFAQVGSGPTAHGAAWLARQLLDRLPVEALHTWLDGIGCRTLG
EVRRLPRAGLTRRLGPALLARLDQAYGDRMDLPGRIESAEGVLTWLAVQQAGVVLVLEHE
RYRPVGLAQPSRDHLSRLLREKLKLNFHGLALRLGRLLDTLMARLGRRPLADHRPERANR
PLWLLPQPLPLPHRPCHPLALLSRPERIEAGWWTRDYFIAERCWIFRERRWFLHGLAPDY
VELHCISNFTFLTGASHPGELIERAFRLGYSGLALTDECSVAGTARAHDAIELLIGSRFS
RLVLIAQHREGFGNLSELITLGRRRAQVALLLPDERAWIALEQLGVPLAAAGAVTMHVRS
RKPLSDVLAAIRLGQPLAECGMALAPNAEQHLRMQVLSRLYPETLAQTLKIASCDFSLGM
LRYEYPEELVPAGETPIYLRKEVARGKPNGLKQLEEELQLIEEKHYEPFFLTVHDIVRFA
REGILCQGRGSAANSLVCFCLYVTEVSPENLLFGRFLSRERDEPPDIDVDFEHQRREEVI
QYIYKKYGRHRAALAASLITYRSRSALRDVGRALGIDASVVEQVVKGYGLDPESPAWASL
TAQLRGFPRHLSQHVGGFVIARHKLSRLVPIENAAMADRSVIQWDKDDLESLGLLKVDVL
ALGMLSAIRRALQMIRMEDIPKEDPDTYDMICKAETIGVFQIESRAQQSMLPRLQPRKYY
DLVVEVAIVRPGPIQGGMVHPYLKKPPTYFNPVIEKVLGRTLGVPIFQEQVMQLAIDAAG
FSPGQADQLRRSMAAWRRRGDLRQDALVRALTNGYPESFALAICKQIEGFGEYGFPESHA
ASFAKLVYVSAWLKCHHPAAFLCALLNSQPMGFYSPSQLVQDASRNGVQVLPVDVTLSHW
DSTLEPRVRLGLGRVKGMRAALRIEAARAQRPFDSVEDLALRAGLDHDIDVLAAADALGN
RRQARWQARAARDLLYEAPALPAPRLGEDVTADYASLGLSLKSHPLALLRHKLATASQLA
NGRRVRACGIVTVRQRPSTASGTIFATIEDETGSVNLILWPDLVERQRKEVLGATLLGVV
GTWQRVRHLVAKELVDLSPMLGH
>CUTA001c02
QVVLANGPAMQLGVRYGMRRGGVQALSADLERDPAAEAALMEAVALALLRFTPGVTVDAT
LMLDVSASLRLFGGHLGTVAQVGCGPTAHGAAWLARQLLDRLPVEALHTWLDGIGCRTLG
EVRRLPRAGLTRRLGPALLARLDQAYGERMDLPGRIESAEGVLAWLAVQQAGVVLVLEHE
RYRPLGLAQPSRDHLSRLLREKLKLSFHGLALRLGRLLDTLMARLGRRPLADHRPERANR
PLWLLPQPLPLPHRPCHPLALLSRPERIEAGWWTRDYFIAERCWIFRERRWFLHGLAPDY
VELHCISNFTFLTGASHPGELIERAFGLGYSGLALTDECSVAGTARAHDAIELLIGSRFS
RLVLIAQHREGFGNLSELITLGRRRAQVALLLPDERAWIALEQLGVPLAAAGAVTMHVRS
RKPLSDVLTAIRLGQPLAECGMALAPNAEQHLRMQVLSRLYPEALAQTLKIASCDFSLAT
LRYEYPEELVPPGETPIYLRKEVERGKPNGLKQLKEELELIEEKHYEPFFLTVHDIVRFA
RRGILCQGRGSAANSLVCFCLYVTEVSPENLLFGRFLSRERDEPPDIDVDFEHQRREEVI
QYIYDKYGRHRAALAASLITYRSRSALRDVGRALGIDASVVEQVVKGYGLDPESPAWASL
TAQLRGFPRHLSQHVGGFVIARHKLSRLVPIENAAMADRSVIQWDKDDLESLGLLKVDVL
ALGMLSAIRRALEMIRMEDIPKEDKPTYDMICRADTIGVFQIESRAQQSMLPRLQPREYY
DLVVEVAIVRPGPIQGGMVHPYLKKPPVYFNAVIEKVLGRTLGVPIFQEQVMQLAIDAAG
FSPGQADQLRRSMAAWRRRGDLRQDALVRALTNGYPESFALAICKQIEGFGEYGFPESHA
ASFAKLVYVSSWLKCHHPAAFLCALLNSQPMGFYSPSQLVQDARRHDVEVLPVDVTISRW
DSTLEPRVRLGLGRVKGMRAALRIEAARAQRAFDSVEDLALRAGLDHDIDVLAAADALGN
RRQARWQARAARDLLYEAPALPAPRLGEDVTADYASLGLSLKSHPLALLRHKLATASQLE
NGRRVRACGIVTVRQRPSTASGTIFATIEDETGSINLILWPDLVERQRKEVLGATLLGVV
GTWQRVRHLVAQELVDLSPMLGH
>RAEU001c02
RVILANTPAMALGVRFGMRRGGVQALSAELERDPVAEAELLHAAALALLRFTPLVTLDAT
LMLDVTASLRLFGGYLGTFAQVGSGVTAHGAAWLARQLLDRLPVEVLHLWLDGIGCRTLG
EVRRLPRAGLARRLGPGLLARLDQAYGDRMDLPGRIESAEGVLAWLSVQQAGVVLVLEHE
RYRTVGLAQPSRDHLSRLLREKLKLNFHGLALRLGRVLDTLVARLGRQPLADHRPECANR
PLWLLPQPLPLPHRPNHALSMLTRPERIEAGWWTRDYFIAERCWVYRERRWFLHGLAPDY
AELHCISNFTFLTGASHPVELIERAFQLGYRGIALTDECSVAGTARAHDAIKLLIGSRFS
RLILIAQHREGFGNLCELITLGRMRAQLALLVPDERAWIALEQLGVPLVAAGAVTMHVRS
RKPLSDVLTAIRLGKPLPECGMALAPNAEQHLRMQVLSRLYPEALAQTLKIALCDFSLDT
LRYEYPEELVPKGETPIYLRKEVEAGKPHGLKQLEGELELIEEKQYEHFFLTVHDIVRFA
REGILCQGRGSAANSLVCYCLYVTEVSPENLLFGRFLSRERDEPPDIDVDFEHQRREEVI
QYIYRKYGRDRTALAASLITYRSRSALRDVGRALGIDASVVEQVVKGYGLDRESPAWASL
TTQLHGFPRHLSQHVGGFVMARGKLSRLVPIENAAMADRSVIQWDKDDLESLGLLKVDVL
ALGMLSAIRRALAMIRMEDVPKEDKATYAMICRADTIGVFQIESRAQQSMLPRLQPRVYY
DLVVEVAIVRPGPIQGGMVHPYLKKPPVYFNDVIKKVLGRTLGVPIFQEQVMQLAIDAAG
FTAGQADKLRRSMAAWRRRGDLRQEALIRALTRKYPESFALAICKQIEGFGEYGFPESHA
ASFAKLVYISAWLKCHHPSAFLCALLNSQPMGFYSPSQLVQDAQRHGVVVLPVDVTVSNW
DSTLEPPVRMGLGRVKGMRAALRIEAARAQRPFDSVEDLALRASLDHDIDVLAAADALGN
RRQARWQASAARDLLHEAPTLPAPRLGEEVAADYASTGLSLKSHPLALLRAKLETAEQLS
NGRRVRTCGIVTVRQRPATASGTIFATIEDETGTVNLIFWPDLIERQRKEVLGATLLGVV
GTWQRVRHLVAQELIDLSPMMGH
>RAPI001c02
RVVSANRLAMREGVHAGLRRAGAQALVPHLDRDVAAEARLVQSLALALLAFTPHVTLDAT
VLLEVEASLRLFGGHLGAVPQLGTGPTARGAAWLASALLDQLPVDAVARWLEGLGCRTLS
DLRELPRSGLRRRCGPLLMDTLDAAYGNPLELSGRIDNAEGVLAWLSALQLGARLTLEHE
RRREIALAQPVRTHLSRVLHERVRLTLIELRLTAARLIDTLIARLGAQPCADHRPERANR
PLWLLEKPIPLLNYPYYRLRLVSMPERIESGWWKRDYFIVEGYWVYRERRWYLHGLGPDY
AELHCISNFTFLTGASHPSELVERAKLYGYQALALTDECSVAGTARALVASKLIIGSRFT
RLVLLAQNIEGYGNLSEIITHARLAAPLAILLPDDRLSIALELPDVPMVATGGVQMHTRQ
RKPLHDVLTAIRLSKPLSECGLELAPSAEQAMRTMQLAFLYQKILRRTVELALCNFSLDE
IEYEYPSEVVPEGMTPAYLRAETFAGAPNGVSQIEEELGLIAELGYEPFFLTVYDVVKFA
REGILCQGRGSAANSAVCYCLGITEVNPDNTLFARFLSRARNEPPDIDVDFEHQRREEVI
QYIYKKYGVTRTALAAALITYRTRSALRDVGRALGIDLGIVEQVAKGQGLDPESPLWAQL
VDQLRGFPRHLSQHVGGFVIAQGKLSRLVPIENAAMENRRVIQWDKDDLESLRLLKVDVL
ALGMLTAIRRTLDMVAMQNLPDDDTETYDMICRAETIGVFQIESRAQQSMLPRLRPREYY
DLVIQVAIVRPGPIQGGMVHPYLQDCVTYPGPEVKAVLERTLGVPIFQEQVMEIAMKAGD
FTADDADRLRRDMAAWKRKGNLTQERLVHAMVRRYDPAFVEALCKQMEGFAEYGFPESHA
AGFAKLAYVSSFLKCHEPAAFFAALLNSQPMGFYSPSQLVQEARRSHVRVLPADVTASVW
DSTLHPDIRLGLNRIRGMRAAERIEAARAQAPFTSVEDLAHRAALDHDLNVLAAANALGH
RRQALWQTLALHALLRQARELPAPPIGEEVMADYGSLGLSLQSHPVELLRARLETAATLA
NGQLARACGIVTVRQRPGTANGTIFVSIEDETGAINVILWPHLIERQRREVLNAQLLGVY
GKWQCTRHLVAQHLVDLTPLLGH
>RASO001p01
RVVATNRAAAREGVQPGLRRAGMQALVPHLARDPAAEARLVQALALALLALTPHVCLDAT
VLLEVQASLRLFGGHLGLVPQIGTGTTGRGAAWLASALLDGLPIETVARWLEGLGCRTLA
DLRGLPRGGLRRRCGPLLVDTLDAGYGEPLELPGRIDSAEGVLAWLAAHQLGARLTLEHE
RRRDILLAQPVRTHLSRVLRERVRLTLIELRLTAARLIDTLIARLGAQPCADHRPERANR
PLWLLEQPIPLLHYPYYPLRLVSLPERIESGWWKRDYFIAEGYWIYRERRWYLHGLGPDY
AELHCISNFTFLTGASHPHELVARAQAFGYRALALTDECSVAGTVRAHMAAKLIIGSRFT
RLVLLAQDIDGYGNLCECITQARLAAPLAILLPDDRLSMALELPDVPMVATGDVAMHSRQ
RKPLHDVLTAIRLSRPIAECGLALAPSAEQAMRTMQLAFFYQQVLRRSVELALCDFSLDE
IAYEYPHEVVPEGQTPAYLLAEVMAGAGKDIPQLDEELALIAELRYEPFFLTVYDVVRFA
RQSILCQGRGSAANSAVCYCLGITEVNPENTLFARFLSRARNEPPDIDVDFEHQRREEVI
QYIYKKYGVTRTALAAALITYRTRSALRDVGRALGIDLGVIEQVAKAQGLDPESPLWAGL
IEQLRGFPRHLSQHVGGFVIAQGKLSRLVPIENAAMPERRVIQWDKDDLESLRLLKVDVL
ALGMLTAIRRTLDMLAMQHLPDEDTATYEMICRAETIGVFQIESRAQQSMLPRLRPRTYY
DLVIQVAIVRPGPIQGGMVHPYLQDCVTYPGPEVKAVLERTLGVPIFQEQVMEIAMKAGG
FTADEADRLRRDMAAWKRKGNLTQARLMKEMVRHYDPAFVEALCRQMEGFAEYGFPESHA
AGFARLAYVSSFLKCHEPAAFFAALLNSQPMGFYSPSQLVQEARRSRVRVLPADVTASAW
DSTLHPDIRLGLNRIRGMRAGERIVVARAQAPFSSVEDLAHRAALDHDLSVLAAANALGH
RRQALWQTLALHALLRQARVLPAPSLGEEVVADYGSLGLSLQSHPLSLLRPRLETAAALA
NGQLARACGIVTVRQRPGTAKGTIFVSIEDETGAVNVVLWPRLIERQRREVLHARLLGVY
GKWQCTRHLVAQHLVDLTPLLGH
>RASO003p01
RVVAANRAATRAGVQPGLRRAGMQALVPHLERDPAAEARLLQALALALLALTPHVCLDAT
VLLETHASLRLFGGHLGLVPQIGTGTTGRGAAWLAGALLDGLPIETVARWLEGLGCRTLA
DLRGLPRGGKGRRCGPRLVDTLDAGYGEPLELPGRIDSAEGVLAWLAAHQLGARLTLEHE
RRRDILLAQPVRTHLSRVLRERVRLTLIELRLTAARLIDTLVARLGAQPCADHRPERANR
PLWLLEQPIPLLHYPYYPLRLVSLPERIESGWWKRDYFIAQGYWIYRERRWYLHGLGPDY
AELHCISNFTFLTGASHPHELVARAKALGYRALALTDECSVAGTVRAHVAAKLIVGSRFT
RLVLLAQDIDGYGNLCECITQARLAAPLAILLPDDRLSMALELPDVPLVATGDVAMHSRQ
RKPLHDVLTAIRLSRPIAECGLELAPSAEQAMRTMQLAFFYQPLLRRSVELALCDFSLDE
IEYEYPHEVVPEGQTPAYLHAEVMAGAGKAIPQIAEELALIAELRYEPFFLTVYDVVRFA
RRSILCQGRGSAANSAVCYCLGITEVDPQNTLFARFLSRARNEPPDIDVDFEHQRREEVI
QYIYGKYGLTRTALAAALITYRTRSALRDVGRALGIDLGVIEQVAKAQGLDPESPLWAGL
VGQLRGFPRHLSQHVGGFVIAQGKLSRLVPIENAAMQDRRVIQWDKDDLESLRLLKVDVL
ALGMLTAIRRTLDMLAMQHLPDEDRDTYDMIGRAETIGVFQIESRAQQSMLPRLRPRTYY
DLVIQVAIVRPGPIQGGMVHPYLQDCVTYPGPEVRAVLERTLGVPIFQEQVMEIAMKAGG
FTADEADRLRRDMAAWKRKGNLTQERLMKEMVRHYDPAFVEALCRQMEGFAEYGFPESHA
AGFAKLAYVSSYLKCHEPAAFFAALLNSQPMGFYSPSQLVQEARRSRVRVLPADVTASAW
DSTLHPDIRLGLSRIRGMRAAERIVAARAQAPFASVEDLAHRAALDHDLSVLAAANALGH
RRQALWQTLALHALLRQARALPAPSLGEEVVADYGSLGLSLQSHPLSLLRPRLETAATLA
NGQLARACGIVTVRQRPGTAKGTIFVSIEDETGVVNVVLWPRLIERQRREVLHARLLGVY
GQWQCTRHLVAQHLVDLTPLLGH
>ACAV002c01
------------------------------------------------------------
---------------------MAQAPTALQALALLRLLPHGLPLATLTASLERMGCRTWG
AVRALPRDGAARRFGAEPLRALDQAWGDPAELPAPATSAEQLLWWLQARHRGVELSWRHD
LRRAVRTAEATQDHLRRLLAEHLRRPLARLVLRWHQWVERMSARWGAVLQADHRPERMQW
PGWLVHPPRPLADRPCLPLRLLAGPHRFEGGWWRRDYFVASNVWIYRQWQWFWHGVAPGY
AELHCLSNFSFQRGASHPFELVQRAAELGYAALALTDECSVAGVVRAHTAARLIVGSEFA
RLVALARNETGWGNLCEFISDARRIAPEVLVAPRIHPWLAVELHDLPLVAAGDVHMHVLQ
RKPLQDVVTAVRLGRPVSECGFALQAHGERRLRPMRLAGFYPALLAATLEVARCTFSLDE
IRYRYPRETVPEGMTPGALAAYTEAGAPQGVPQIAKELELIAHCRYEMYFLTVHDIVREA
RRGILCQGRGSAANSAVCYCLGITAVDPTRLLFERFISKERDEPPDIDVDFEHDRREEVI
QYIYGKYGRERAAIAAVVITYRTRSALRDVGKALGVAPAVVDAFAKDLGAPIGAHTWLEL
AQELRGFPRHLSQHVGGFVLTEGKLTRLVPVEPASMDGRSIIQWDKDDLDDMHLMKVDVL
ALGMLSALRRALGLRELADIPREDPATYDMICAADTVGVFQIESRAQMSMLPRLKPRELY
DLVVEVAIVRPGPIQGGMVHPYLQEALELEHEDLRPALERTLGVPIFQEQVMQIAMIAAD
FTPGMADDLRRSMAAWKRRGGVHEQVLMEGMRNEYSPEFAQRIYQQMLGFGEYGFPESHA
YSFALLAYASSWFKRHEPACFLVALLNSQPMGFYTPSQLVQDARRHGLRVLPADAAHSDW
DSTLEPAVRLGLRLVAGYGAAARLMRARDAGPFADVQDLALRARQDQDLQALAAADALGH
RRQQMWDAAAQPALLQEAPALPEAPEGEEIVFDYAATGLTLRRHPMALLRERMAAAQALQ
HGRRVRACGIVTVRQRPGSAKGTMFVTLEDETGTVNVIVWPALVETWRNPLLRSRLLAVE
GLWQCVRHLVLQRCKDLTPLLGH
>PSFL001c01
VIQAVNAAARELGLRPGQSLTAAQALTKAAEYDPRQIEHWQQFLAAWAYGFSSQVSVART
LVLEIESSLGLFGPWLGFRHRIVAAPNPAAARVLANAALGAMPIERLGLALSRMGVRSFQ
QLRELPRPSLARRFDGSLLKHLDTLLGERIELNFDVQSHQALLFFLCGRDSGVALHLEHA
EGAPVGLLSAERDMLFELARGRLQIQVPNLRLVWEQLRERLRARLGDGHRADHRPERS-R
PGWLFTEPQVLG-----SVRILMGPERIESGWWRRDYYLIETGWAYRQVPLLLQGWASAY
AELHCLSNFSFQRGASSAAELFQRAKALGYQALAITDECTLAGIVRAWQASRLIVGSEMQ
RLVLLVEDLAGYQGLCRLITRARRRAELALWLTGQRLWLALELHGLPAVACGDVHMHVRG
RRALQDTMTAIRHHLPVAEAGQRLFANGERHLRPEVLQGLYPALLDESLAIARCAFDLGQ
LRYQYPRELVPEGHDAGWLRVLTQRGIPTGARQIDKELTLICDLGYESYFLTVHDIVDFA
RQHILCQGRGSAANSVVCFALGITEIDPDTLLFERFLSRERNEPPDIDVDFEHERREEVL
QYLFQRYGRHRAALTAVVSTYHGAGAVRDVAKALGLPPDQVNALADCAGFDPQSPVVLSL
TGQLIGFPRHLSQHPGGFVISEQPLDHLVPVENATMAERTVIQWDKDDLDMVGLLKVDIL
ALGMLSAIRRCFDLISLASIPPEDPATYEMIGRADTIGVFQIESRAQMSMLPRLKPQNFY
DLVIEVAIVRPGPIQGGMVHPYLREPETYPSPELEGVLKRTLGVPLFQEQVMQIAIVAAD
YTPGEADQLRRSMAAWKRHGGLERERLRRGMNNGYSDEFATQIFEQIKGFGSYGFPESHA
ASFALLTYASCWLKCHEPAAFACALINSWPMGFYSPDQILQDARRHGLQVLAVDVGASDW
DCSLEPALRLGLRMIKGFRDARRIERARRQRAFVDIADLGERARLDRAQELLADAGALGD
RYRARWEVAGVLGLFAGLPALPRPSVGEDLQADYHSLGTTLGPHPLALLRPQLASSRDLL
HGRSVSVAGLVTGRQRPGTASGVTFVTLEDEFGNVNVVVWRDLAERQRRVLVGAQLLKVD
GTLETVRHLIAGRLSDLSPLLDR
>XACA001c01
SLHAVNAAAAAAGLKPGMRLSAAHALMAECDYDPQAEARCQRFLASWAYRHSSLVSQQRA
IVLEAGASFRLFGPWLGFQHRLALAPTPRAARVLAGLLLDKVPVRRAALRLQHMGVRTLA
ALRALPSEGVRRRFGGALLDHLDRLYGQRVELGYEVETHPALLFYLSIRDGGVLLRLEHE
EGADVGLLTPERALLFELARNRLRVEIPAMRLLWPQLRERLRARLGDLPADDPRPERA-R
PTWLMPLPVPLH-----HLRIVSGPERLESGWWRRDYYVVETAWVFASPGWMLHGWAPAY
AELHCLSDFSFLRGASSAEQLFARAHHCGYSALAITDECSLAGIVRGLEASRLIVGSEFT
RFVLLVENAHGYPQLCSVITTGRRAAGFALWLPGERAFLAVELHGMSALASGDVQMAQRR
DRIVQDTLTAIRHTLPLADCGAHLFRNGERHLRPRALGNIYPALLQASVELARCTFDLSK
VQYTYPRELVPQGHTPAYLRQLTEAGMPEGAPQIDSELELIAYKGYEAFFLTVQDVVRFA
RQGILCQGRGSSANSAVCYALGITAVNPSRLLMARFLSKERDEPPDIDVDFEHERREEVL
QYVYTKYGRERAALAATVICYRGKSAVRDVAKAFGLPPDQIALLANCAGFDLANPLILAV
TEHLRDHPRHLSQHVGGFVISDEPLSMLVPVENAAMADRTIIQWDKDDLETMKLLKVDCL
ALGMLTCIRKTLDLVTIATLPGEDAATYKMIQRADTVGVFQIESRAQMAMLPRLKPREFY
DLVIEVAIVRPGPIQGDMVHPYLREPVSFPSPGVEEILGRTLGIPLFQEQVMEL-VIHAG
YTDSEADQLRRSMAAWRRGGDMERVRIRELMARGYAPEFIDQIFEQIKGFGSYGFPQSHA
ASFAKLVYASCWLKRHEPAAFACGLLNAQPMGFYSASQIVQDARRQRVEVLPVDVLHSDW
DNILVPAIRLGLRQVSGLSVVERIVAARAQRPFADIGDLCLRAALDKARLALAEAGALGN
RNAARWAMAGVRPLLPGSPELPAPRAGEEILADYRAVGLSLRQHPMALLRPQMLGLRELQ
HGSGVHVAGLVTQRQRPATAKGTIFVTLEDEHGMINVIVWSHLAMRRRRALLESRLLAVR
GRWERVEHLIAGDLYDLSDLLGH
>VIHA001c01
RIIQYNEIAEQQGIKPNMGLGSAASLCRDHPYHPQTELSKLQEIAQWLYLITSDVVLMQG
ILLRATPMLNLYEGLLKLSFQFGCGFSPFSAKLMALAALSPLPLTLTDLKLQRVGVTTLQ
GLLELPLQDVARRFDIDLVNYVGRLTGQYLELLFEIENVQWVEKFLKLRDKVACLTLHQR
DKQQLTSAQGDYLRWQQLASLSLSVTLNGLTLQALELLSLLQAKLGKNIACDPRPEKANR
PAMQLPEPIVL------QVSLVHGPERIVSGWWMRDYYIAHTLWVFRD-HWFLHGYC-SY
AELFCQSNFSFLTGASHAEELVLQAAFYRYQAIAITDECSVAGVVKAHATIEQIVGSMFW
QVVLLCPCRKAYAELCRIITNARRRSEFVLWLPTHRLWVAIQRHQLPIAACGGVLMHAVE
RLPLQHVLTAVKHGCSVDKLGFSRLSNAERALRPNKLSRIYKKWLEESTHIALCEFKLSD
LKYEYPTELIPNGYTPTYLRMLVERGKPEGIPTIENELALIEELEYHYYFLTIHDIVMFA
KQGILYQGRGSAANSVVCYCLEITAVDPRSVLFERFISREREEPPDIDVDFEHERREEVI
QYIYKKYGRERAALAATVISYRFKSAVREVGKALGIEETQLDFFIKNLGLQPESLKFIQL
VNEITGFPRHLSQHVGGFVISSGPLYELVPVENASMEDRTIIQWDKDDLESLKLLKVDVL
ALGMLNAIRKCFQLVSIAEILQDDPHVYRMIQKADTVGVFQIESRAQMSMLPRLKPARYY
DLVVQIAIARPGPIQGDMVHPFLKEPISYPSEEVKSVLERTMGVPIFQEQVIKLAMVAAG
FSGGEADQLRRAMAAWKKNGDLAKPKLIDGMRRGYDLEFAERIFDQICGFGEYGFPESHS
ASFAVLAYCSAWLKFYYPAEFYTALLNSQPMGFYSPSQLIQDARRHGVEVLPVCINHSSY
QHHLVLGVQLGFRLVKGFNSASRLVERRPSTGYRAIQEV-KQILRNRDIELLASADAFGN
RYNARWAAMDSLPLFNH--YQAQPSEYENLIEDYASTGLSLSRHPITLLEEAGKRMKQLV
HNSLVTVIGVVTGRQSPGTAAGVTFFTLEDDTGNINVVVWRATARAQKQAYLTSKVLMVK
GILERVTHVIAGKLIDCTHNLAH
>AGRA001c01
RLTALNEKAEIIGLKLGLGVAEAKAICPAIEEDPAADRKLLEAIANWCDRYTPLVAIDDG
LFLDITGCAHLFGGELGLDVRGAISSAPGLSWAVARFALAPLPVASLRLALQKLGLKQVG
DLLVAPRAPLTRRFGAQLLLRLDQAIGLERRLAEPVQAEADILQGLEARGVGGELLLFRV
DGAAAGASQPLRERIAGLFTERFDLDVGIVRLNLAAFADRVAARLGPELRQSHIPERAAR
PLRLFRTPEPIEEVPDGRVLRAEGPERLAAEWWERDYFRIEDYWLFRKGGWYMHGVAAPF
FEIGARSNFSFLEGASHPEEMVLGAKIAGLAGLGLADRNSVAGVVKAHVIAKFQPGARLV
DILAFPQNRQGWAHLCRLLSAGNLRGEMLALVPDRKLHMVLSPAGVRLIASNEPLYHATE
RKPLADIVVSIREHVPIAEAGFKLAANAERYLKGAEMARLFRKAIANTQKFFRLSFSLDE
LKHNYPDESV-PGETVSTLERLAREGAPDKIPQIDYELALIRERQYEPYFLTVHRIMEYA
RRNILCQGRGSAANSTVCYCLGITEVNPETLLFERFISTEREEPPDIDVDFEHEKRDQVI
QFIYDHYSKEHAGLTAAVTSYRARSAGREVAKAFGLSEDVQSALASGAGLDLKDKTVLSY
ASTLMGFPRHLTQHVGGFVITRDRLDEVVPIMHTAMKDRYMIEWNKDDLDSLNILKIDVL
ALGMLTCLAKAFDLLQLADLPDR-IPVYNMICRADTIGVFQIESRAQMSMLPRLQPRKFY
DLVIEVAIVRPGPIQGNMVHPYLKKDLDYPSPELKEVLKRTLGVPLFQEQAMQIAITAAG
FTPAEADKLRRAMATFKRTGTIHEKKMVEGMVRNYDREFAKNCFEQIKGFGEYGFPESHA
ASFALLVYASSWIKTYYPDVFCAAMLNSQPMGFYAPAQLVRDAREHGVEVRPVDINRSEW
DSLLERAVRLGFRQVKGLSDMGELVARR-GSGYASVRDLWLRSGLASAIERLADADAFLE
RREALWAVRALLPLFDLADSLPAMLPGEQVIEDYRYLSLSLKAHPVSFLRADFAQNRDLP
NGRMVTVAGLVLVRQRPGSANGVIFMTLEDETGVANAIVWPKMFEKYRAIVMGARLVKIR
GRLQSVIHVVVDYIEDMTPALGH
>RHET001c01
RLTALDELAERLGLKKEQGVAEARAMYPTVEEDPAADRRLLEAIADWCDRYTPLVAFDDG
LFLDITGCTHLFGGEMGIDARGAISSSPGLSWAVSRFVLMSLPVAALRLALKKLGLKYIG
DVISAPRAPLTRRFGPELLLRLDQALGRESRLIEPIGTEEQILASLEARGAGGELVLFRV
DGRSVGASQPLREFIAGLFSERLDLDAGIVRLNLSAFVDRVSARLGAQLRESHVPERAVR
PLRLFATPEPVEEVPDGQVAKSEGPERIAMEWWARDYFRIEDFWIYRRGRWFMHGVAPAF
FEIGARTNFSFLEGASGPEEMVVQAAHLRLGGLGIADRNSVAGVVRAHAQALVQPGARLV
DILAYPSNRRGWANLCRLLSAGNLKEEMLAVVPDKAFFMALAPARVPLIATNQPLYHHPE
RRPLSDVVIAIREHVQISQAGFLLAPNAERYLKGREMVRIFRGAIENTQAFFRLSFSLKE
LEHNYPPEND-PGETPQTLERLTRAGAPEGVPQIDYELKLIGDKNYASYFLTVHRIIQHA
RLKVLCQGRGSAANSVICYCLEITEVNPETLLFDRFISMDRDEPPDIDVDFEHDRREEVI
QFIYRTYKREHAGLTAGVTTYRTRSAGREVAKAFGLSEDVQSAISSLAGLDVKDPVVLKY
ASELLGFPRHLTQHVGGFVITRDRLDEVVPIMKTAMPDRYMIEWDKDDLDNVKILKVDIL
ALGMLTCLRKAFSLLALADLGEEGRPVYEMMGRADTLGVFQIESRAQMSMLPRLKPKIFY
DLVIEVAIVRPGPIQGDMVHPYLKIPIDYPSKELEAVLERTLGVPLFQEQAMQIAITAAG
FKPAEADKLRRAMATFKRTGTIGEKRFIEGMVKNYDPEFAKQCFNQIRGFGEYGFPESHA
ASFALLVYASSWLKAYYPDVFCAAMLNSQPMGFYAPAQLVRDAREHGVKILPVDINESDW
DCTLEHAVRLGFRQIKGLSDMERLVDNR-GQGYGSVRDLWLRSGLQSVIERLADADAFLS
RREALWAVRALLPLFEQVRKLPDMLPGEQVIEDYRYLSLSLKAHPVSFLREELRRNVDLL
NGKRVTIAGLVLVRQRPGSAKGVIFMTLEDETGVANAIVWNKMFDKYRAVVMGARLVKIR
GRLQSVIHTVVEHIEDMTPALDH
>RHLE002c01
RLTALDELAERLGLKKDQGVAEARAMYPTAEEDPAADRRLLEAIADWCDRYTPLVAFDDG
LFLDISGCAHLFGGEMGIDARGAISSSPGLSWAASRFVLMSLPVAALRLALKKLGLKYVG
DVIDAPRAPLTRRFGPGLLLRLDQALGRESRLIEPIGTEEQILASLETRGIGGELVLFRV
DGRAVGASQPLREFIAGLFSERLDLDAGILRLNLSAFVDRVSARLGAQLRESHVPERAVR
PLRLFATPEPVEEVPDGQVARSEGPERIAMEWWARDYFRIEDFWIYRRGRWFMHGVASAF
FEIGVRTNFSFLEGASGPEEMVVQAAHLRLGGLGIADRNSVAGVVRAHAQALIQPGARLV
DILAYPRNRRGWANLCRLLSAGNLKEEMLALVPDKDFFMALAPARVPLIATNQPLYHHPE
RRPLSDVVIAIREHVQIVQAGFLLAPNAERYLKDREMVRIFRGAIENTQVFFRLTFSLKE
LEHNYPPEND-PGETPQTLERLTRAGAPEGIPQIDYELKLIGDKNYASYFLTVHRIIHHA
RLKVLCQGRGSAANSVICYCLEITEVDPQSLLFDRFISMDRDEPPDIDVDFEHDRREEVI
QFIYRNYKREHAGLTAGVTTYRTRSAGREVAKAFGLSEDVQSAISSLAGLDIKDPVVLKY
ASELLGFPRHLTQHVGGFVITRDRLDEVVPIMKTAMPDRYMIEWDKDDLDNVKILKVDVL
ALGMLTCLRKGFSLLTLADLGDEGRPVYEMMGRADTLGVFQIESRAQMSMLPRLKPKLFY
DLVIEVAIVRPGPIQGDMVHPYLKIPIEYPSEELKAVLERTLGVPLFQEQAMQIAITAAG
FAPAEADKLRRAMATFKRTGTIGETRFIEGMTKGYAREFAQQCFNQIKGFGEYGFPESHA
ASFALLVYASSWLKAYYPDVFCAAMLNSQPMGFYAPAQLVRDAREHGVKILPVDINESDW
DCDLEHAVRLGFRQIKGVSEMELLVKNR-GKGYGSVRDLWLRSGLQSVIERLADADAFLS
RRDALWAVRALLPLFEQARKLPEMLPGEQVIEDYRYLSLSLKAHPVSFLREELRRNVDLL
NGRRVTIAGLVLVRQRPGSAKGVIFMTLEDETGVANAIVWPKIFDTYRSVVMGARLVKIR
GRLQSVIHTVVEHIEDMTPALGH
>SIFR001c01
RLVALDTLAERIGLKRGQGAAEARAMCPAIAADPAADQTFLEGLADWCDRYTPLVALDDG
LFLDITGCAHLHGGELGVEARATVSSSAGLSWAATRYVLAPMPVAALRLALERVGLKQIG
DLLEAPRAPLARRFGSLLLLRLDQARGEERRLAEPLMDEEYILESLERHGEGGELLLFRV
DGRRAHAAMPLNDRIAALFRERLDLDAGILRLALAAFIDKVAARFGPSLAESHLPERAGR
PLRIFTHPELVEEVPDGRVARAEGPERIAAEWWTRDYFRIEDFWLFREGRWFMHGVAPVF
YELGARTNFSFLEGAAPAEEMIVFARKVGLSGLGVADRNSVAGVVRAHAKAKFQPGARLV
DILAYPRNRRGWGHLCRLLSAGNLRSKLLIVMPGDRLYLGLAPHDVRLLATNDALYHDPH
YRPLADVVTAIREHVTIASAGFLLQKNAERHLKGKEMARRFREAIVNAGKFFRLSFSLDE
LSHQYPDENA-EGETPASLRRLVAEGAPSGVPQIEYELELIHDKKYEPYFLTVHKLVKFA
RVNILCQGRGSAANSSVCFCLRITDVDPQTLLFDRFLSRDRDEPPDIDVDFEHERREEVI
QYIYRTYGREHAGLTAAVISYRSRSAGREVAKAFGLSEDVQSALVSSAGLDMADPLVLAY
ASLLMNFPRHLSQHVGGFVITRDRLDEVVPIMNTAMPDRYMIEWDKDDLDQLKILKVDVL
ALGMLTCLARAFRFLTLAELEDQQAAVYDMICRADTVGVFQIESRAQMSMLPRLRPREMY
DLVIEVAIVRPGPIQGNMVHPYLKEAVDYPSQELKAVLERTLGVPLFQEQAMQIAITAAG
FSPSEADRLRRAMATFKRTGTIHERKMIDGMVNGYDREFAERCFNQIKGFGEYGFPESHA
ASFASLVYASSWFKAYYPDIFCAALLNSQPMGFYAPAQLVRDAREHGVRMLPVDVNHSDW
DALLEKAVRLGFRLVKGLKDMEALVARR-GEGYCSVHDLWVRSGLSAVLERLADADAFFD
RRRALWAVKALLPLFDGAGTLPDMPAGEHVIHDYRYLTLSLKAHPVSFMREDFASSRDLA
AGRRVTVAGLVLVRQRPGSANGVIFMTIEDETGVANIIVWEKTFQKYRPQVMGSRLIKVR
GRLQSVIHVVAEYMEDMTPMLGH
>SIME001c01
RLVALDTFAERIGLKRGQGAAEARAMCPSIAADPAADQAFLEALADWCDRYTPLVALDDG
LFLDITGCAHLHGGELGVEARATVSSAAGLSWAVTRYVLAPLPVAALRLALERVGLKQIG
DLLEAPRAPLARRFGSSLLLRLDQARGFERRLAEPLQDEEHILESLERHGEGGELLLFRV
DGRRAHAAVPLNDRIAALFRERLDLDAGIVRLSLAAFVDKVSARFGPTLAESHLPERAGR
PLRIFAHPEPVEEVPEGRVARAEGPERIAAEWWTRDYFRIEDFWLFREGRWFMHGVAAVF
CELGARTNFSFLEGAAPAEEMVVFAKKAGLAGLGIADRNSVAGVVRAHAKAKFQPGARLV
DILAYPKNRRGWGHLCRLLSAGNLRSKLLIVMQGNRLYLGLAPHGIGLLATNDALYHDPH
YRPLADVVTSIREHVPIAGAGFLLQKNAERHLKGREMARLFSEAIANTRKFFELAFSLDE
LSHQYPDENA-DGETPASLRRLVAEGAPEGVPQIDYELELIHDKKYEPYFLTVHKLVKFA
RVNILCQGRGSAANSSVCFCLGITDVDPQTLLFDRFLSKDRDEPPDIDVDFEHERREEVI
QYIYRTYGKEHAGLTAAVISYRSRSAGREVAKAFGLSEDVQSALVSSAGLDAADPLVLAY
ASLLMNFPRHLSQHVGGFVITRDRLDEVVPIMNTAMPDRYMIEWDKDDLDELKILKVDVL
ALGMLTCLAKGFKLLTLAEIQDHRDAVYDMICRADTVGVFQIESRAQMSMLPRLQPREMY
DLVIEVAIVRPGPIQGNMVHPYLKEAVVYPSPELKAVLERTLGVPLFQEQAMQIAITAAG
FSPSEADRLRRAMATFKRTGTIHERKMVEGMVNDYEREFAERCFNQIKGFGEYGFPESHA
ASFASLVYASAWLKTYYPDIFCAALLNAQPMGFYAPAQLVRDAREHGVRMLPVDINHSDW
DALLEKAVRLGFRLVKGLKDMKALVARR-GEGYRSVHDLWLRSGLSSVLERLADADAFLD
RRAALWAVKALLPLFEGAGALPDMPAGEQVIHDYRTLTLSLKAHPVSFMREDFSRSRDLA
TGRWVTVAGLVLVRQRPGSANGVIFMTIEDETGIANIIVWEKTFQKYRRQVMGSRLVKVR
GRLQNVIHVVADHLEDITPMLGH
>SIME004c01
RLVALDTFAERIGLKRGQGAAEARAMCPSIAADPAADQAFLEALADWCDRYTPLVALDDG
LFLDITGCAHLHGGELGVEARATVSSAAGLSWAVTRYVLAPLPVAALRLALERVGLKQIG
DLLEAPRAPLARRFGSSLLLRLDQARGFERRLAEPLQDEEHILESLERHGEGGELLLFRV
DGRRAHAAVPLNDRIAALFRERLDLDAGIVRLSLAAFVDKVSARFGPTLAESHLPERAGR
PLRIFAHPEPVEEVPEGRVARAEGPERIAAEWWTRDYFRIEDFWLFREGRWFMHGVAAVF
CELGARTNFSFLEGAAPAEEMVVFAKKAGLAGLGIADRNSVAGVVRAHAKAKFQPGARLV
DILAYPKNRRGWGHLCRLLSAGNLRSKLLIVMQGNRLYLGLAPHGIGLLATNDALYHDPH
YRPLADVVTSIREHVPIAGAGFLLQKNAERHLKGREMARLFSEAIANTRKFFELAFSLDE
LSHQYPDENA-DGETPASLRRLVAEGAPEGVPQIDYELELIHDKKYEPYFLTVHKLVKFA
RVNILCQGRGSAANSSVCFCLGITDVDPQTLLFDRFLSKDRDEPPDIDVDFEHERREEVI
QYIYRTYGKEHAGLTAAVISYRSRSAGREVAKAFGLSEDVQSALVSSAGLDAADPLVLAY
ASLLMNFPRHLSQHVGGFVITRDRLDEVVPIMNTAMPDRYMIEWDKDDLDELKILKVDVL
ALGMLTCLAKGFKLLTLAEIQDHRDAVYDMICRADTVGVFQIESRAQMSMLPRLQPREMY
DLVIEVAIVRPGPIQGNMVHPYLKEAVVYPSPELKAVLERTLGVPLFQEQAMQIAITAAG
FSPSEADRLRRAMATFKRTGTIHERKMVEGMVNDYEREFAERCFNQIKGFGEYGFPESHA
ASFASLVYASAWLKTYYPDIFCAALLNAQPMGFYAPAQLVRDAREHGVRMLPVDINHSDW
DA----------------------------------------------------------
-----------AP---------------------STRMLSTRATP---------------
CGR---------------------------------------------------------
-----------------------
>MELO001c01
RISALDERAEALHLKRDMGIADARAMHPSVEADPEADRRLLEALADWCDRYTPLVALDDG
LFLDVTGCTHLFGGEQGFDVRAGLAPTPGAAWAAARFLLAPLPLAALRISLESVGLRTAG
AVMAAPRAPLARRFGATLLLRLDQALGRERHLAEPVTLTEDIERDLERRGEGAALLLFRV
DGAALGTSRPMRDLIQKLFHERLDIDAGLVRLSIALFADRIRARLGEVAVESHLPERAVR
PIRLFRAPEPIEEMPEGRVTRAEGPERIAAEWWTRDYFRIEDYWLYRQGRWFMHGVAIPY
AEFGIQSNFSFLRGASKPEELVVAAKLMGFSAIGLADRNTVAGVVRAWQQAKYHPGCRLV
DILAYPRNRAGWGHLCRMLTQANLRDESLAVLPDRALRLGVSPCGIPLMATNDVLYHTAE
RRPLQDVLTAIRLNTPVAEVGLELSANAERHLKPLEMARLFRQALAETLRFAELTFSLSD
LQYNYPDEPTESGLGPQELERLAREGAPSGVPRIEEELALIERLNYARYFLTVYDIVKYA
RQDILCQGRGSAANSIVCFCIGITEVGPDDTLFERFISEERNEPPDIDVDFEHEKRETVI
QYIYEKYSSKRTALAAAVISYRGRSALREVSKAMGLSEDVRASLSGSGGLDRSDPTVMER
ANEIMGFPRHLSQHVGGFVITKDRLDEIVPIVKTAMDERKMVEWDKDDLDAVKILKVDVL
ALGMLTCLQRAFILLVLASLPPEDKRVYDMIGRADTLGVFQIESRAQMSMLPRLKPKDFY
DLVIEVAIVRPGPIQGDMVHPYLREKPEYQKPELEAILSKTLGVPLFQEQAMKIAIVAGG
FRPGEADELRRAMATFKRTGTIGRQRMIDGMVKGYTKDFAERCFKQIEGFGEYGFPESHA
ASFALLVYASCWFKTFYPDVFCAAILNSQPMGFYQPAQLVRDARDHGVDIREVDVNCSAW
DCTLEHAVRLGFRQIKGLSRMEDFAKRR-GSGYETVRDVWLRSGLDDEIERLAQADAFLD
RRAALWEVRALLPLFDQPAKLPKMPLGEHVIHDYRSLGLSLKAHPVAFLRERLDPNANLP
DGRRVSVAGLVLVRQRPGKGN-AIFLTLEDDKAVANVIFWERTFTRFRPIVMGARFVKVS
GKLQSVIHIVAEKIEDLTPWLTQ
>BRAB001c01
RLTAVDGEAAKLGLFPGMALTDARARVERAAAAPEHDTALLKRLAQWCERYTPLVAFDHG
LMLDITGCAHLFGGPAGLHVQAAIADNSFAARLLARGLLPRLPLSALELGLKRAGLKRIG
DVMALPRSALTARFGTDLATRLDRLARRERRLSEPVTAMELVEHQLEMEGKGAEASFFRV
DGERIETGQPLRDIFLRLARERLPLDAGMIRLAFSQLIDRLSARLGQFPRDTHMPERAYR
PIKLFRPPQLIEEVPDSQVRLAEGPERIEPEWWLRDYYRVEDFWIFREGRWFLHGLAVPY
FEMAAASNFSFLCGASHPQELVERAHALDLSGIGIADRNTLAGVVRAHAQWKLFIGCRLS
DMVVYPRDRAAYGQLCRLLTEGKHRAAQIAVFPPGSVWLALTMPGVPLIATNDVLYHHPD
RRPLQDVLTATRHHTTVFAAGRLLEKNAERHLKPHEMVRLFREAIAATADFVPITFQLDE
LKYAYPDEPIPPGKTAQHLYDLVWEGAADMIPLINKELALIARLEYEPYFLTVYDIVTHA
RKGILCQGRGSAANSVVCFCLGITGVNPTDLLFERFISAERKEPPDIDVDFEHERREEVM
QYVYDRYSRDRAAIVATVISYRSRSAIRDVGKALGLSEDVTAALANTAGLDPDNPIAVEL
AITLIGFPRHLSQHVGGFVLTRDRLDETVPIGPAAMDKRSFIEWDKDDIDEVGLMKVDVL
SLGMLTCIRKAFDLITLASLPRKDKAVYDMLCKGDSLGVFQVESRAQMNMLPRLRPQEFY
DLVIEVAIVRPGPIQGDMVHPYLREPCTLPSPELQQILGKTKGVPLFQEQAMRIAMEAAK
FTPEEANQLRRAMATFRKMGTIHEKKMIDGMVRGYDRTFAENCFNQIKGFGEYGFPESHA
ASFAHLVYISAWLKCHHPEVFAAALLNSQPMGFYAPAQIVRDAREHGVTVLPVDVNFSQW
DNILELALRLGFRQIDGFSDTELLIADR-QEPYRTIEDMHRRLRLDRAFTLLADADAFID
RRAALWAVRRLLPLFRAAAKLPEMAASEHVIADYETTRLSLKGHPLQYLREGLATCRAVQ
DGRRMKVAGVVTVRQRPGSAKGVVFLTIEDETGIANIVIWPKIMKVFRREVMSARLIHIE
GRIQRVVHLVAAKLQDRSAALIH
>AGRA001p02
WVSTADAAARQAGVHVGMPAAKAQALFRGVDADPAMDAAALERITLWATLYSPIVAVDDG
IVMDTEGADHLQGGERKLTPRVAIADTWGAAHACARAAVEKLPISLLRLDLRTLGFQTVG
ELANTPRAPLTLRFGPEIGRRLDQMFGRSRAFAEPIGAAETINKELQRRGLGVDLIVDKV
DGTRAGTVKPVRDWLTKLFRDRTKIEPGKLTLVVTPLIDIYGNR--GAPVASDVPERSVR
PVRLLARPELIELLPDRKVKRADGPERIFGEWWVRDYFVIEDLWVFRSGRWFVHGIA-SY
AELQVTTHFSFLRGASSAQELFETAKALGIEVLGVVDRNSLAGIVRALEASRLVVGCRLD
SVLVYPTDRAAYSRLTRLITLGKSRGGIGILVPDDRAYVSLCLRKVRPVVTNDVLFHEPG
RRQLQDIVTCIRTRTTIDEVGFERERHADRYLKPEEMQRLFPQALARTMEIVRCTFSLEE
LTYQYPEEAIVPGKDAQSLEHYVWQCVPEGLPVVRHELDLIRTMKYAPYFLTVFSIVRYA
RQGILCQGRGSAANSAVCYILGITSIDPSDLLFERFVSQERDEPPDIDVDFEHERREEVI
QWIYRTYTREKAALCATVTRYRARGAIRDVGKALGLPEDVIKALSSGLNLNPDDRRTLKL
AQQLMGAPRHLGQHPGGFVLTHDRLDDLVPIEPATMKDRQIIEWDKDDVEALKFMKVDIL
ALGMLTCMAKAFDLINLSKIEQEDSATYAMIRKADTLGTFQIESRAQMAMLPRLKPRTFY
DLVVQVAIVRPGPIQGDMVHPYLREAVEYPTPELEAVLGKTLGVPLFQESAMRVAMVCAG
FTGGEADQLRKSMATFKFTGGVSKDKLVSGMVNGYAPEFAEKTFSQLEGFGSYGFPESHA
ASFALIAYASSYIKCHYPEAFCAALINSQPMGFYAPAQIVGDARAHGVEVRPVCINRSRW
DCTLEHAVRLGFRQVKGLADAARVVAARMNNAFVSVDDMWRRTGVPEALVQLAKADAFLA
RRDALWAIKALLPLFAAAAALRQMTDGHNVIEDYSHTGLTLRQHPIAFLRKDLSTCAEAM
DGRWVYTAGLVLVRQKPGSANGVMFITIEDETGPANLVVWPTLFEKRRRVVLGSSMMAIN
GRIQRVVHLVAQQLFDLSGDLTH
>AGTU001p02
--------------------------------------AALERITLWATLYSPIVAVDDG
IVMDTEGADHLQGGERKLTPRVAIADTWGAAHACARAAVEKLPISLLRLDLRTLGFQTVG
ELANTPRAPLTLRFGPEIGRRLDQMFGRSRAFAEPIGAAETIDKELQRRGLGVDLIVEKV
DGVRAGTVKPVRDWLTKLFRDRTKIEPGKLTLVVTPLIDIYGNR--GAPVASDVPERSVR
PVRLLARPELIELLPDRKVKRADGPERIFGEWWVRDYFVIEDLWVFRSGRWFVHGIA-SY
AELQVTTHFSFLRGASSAQELFETAKALGIEALGVVDRNSLAGIVRALEASRLVIGCRLD
SVLVYPTDRAAYSRLTRLITLGKSRGGIGILVPDDRAYVSLCLRKVRTVVTNDVLFHEPG
RRQLQDIVTCIRTRTTIDEVGFERERHADRYLKPEEMERLFPQALARTMEIVRCTFSLEE
LTYQYPEEAIVPGKDAQSLEHYVWQCVPEGLPVVRHELDLIRTMKYAPYFLTVFSIVRYA
RQGILCQGRGSAANSAVCYILGITSIDPSDLLFERFVSQERDEPPDIDVDFEHERREEVI
QWIYRTYTREKAALCATVTRYRARGAIRDVGKALGLPEDVIKALSSGLNLNPDDRRTLKL
AQQLMGAPRHLGQHPGGFVLTHDRLDDLVPIEPATMKDRQIIEWDKDDVEALKFMKVDIL
ALGMLTCMAKAFDLIDLSKIEQEDSVTYAMIRKADTLGTFQIESRAQMAMLPRLKPRTFY
DLVVQVAIVRPGPIQGDMVHPYLREAVEYPTPELEAVLGKTLGVPLFQESAMRVAMVCAG
FTGGEADQLRKSMATFKFTGGVSKDKLVSGMVNGYAPEFAEKTFSQLEGFGSYGFPESHA
ASFALIAYASSYIKCHYPEAFCAALINSQPMGFYAPAQIVGDARAHGVEVRPVCINRSRW
DCTLEHAVRLGFRQVKGLADAARVVAARMNNAFVSVDDMWRRSGVPEALVQLAKADAFLE
RRDALWAIKALLPLFAAAAALRQMTDGHNVIEDYSHTGLTLRQHPIAFLRKDLSTCAEAM
DGRWVYTAGLVLVRQKPGSAKGVMFITIEDETGPANLVVWPTLFEKRRRAVLGSSMMAIN
GRIQRVVHLVAQQLFDLSGDLTH
>AGTU001p01
WVSAADASARKAGVHVGMAAAKAQSLFQGIDADPEADRVALERITLWAMIYSPIVAVDDG
IVMDTEGAEHLQGGERKLTARVAVADSWGAAHACARAAVEKLSISLLRLDLRILGFQTVG
ELANTPRAPLTLRFGPEIGRRLDQMLCRSRAFAEPIGAAETIDKALQKRGHGVDLIVEKV
DGTRAGTAKPARDWLTKLFRDRTKIEPGKLTLVVTPLIDIYGNR--GAPVASDVPERSVR
PVRLLPRPELIELMPDRKVKRADGPERIFGEWWVRDYFVIEDLWVFRSGRWFCHGIA-SY
AELQVTTHFSFLRGASSAQELFETAKALGIQAIGVVDRNSLAGIVRALEASRLVVGCRLD
SLLVYPTDRAAYSRLTRLITLGKSRGGIGVLVPDDRAYVSLCLRKVKTVVTNDVLFHEPG
RRQLQDIVTCIRHNTTIDDVGFERERHADRYLKPEEMERLFSEALARTLEIVRCKFSLEE
LTYQYPEEAIVPGKDAQSLEHYVWECAPEGLPTVRHELDLIRTMKYAPYFLTVFSIVRFA
RQGILCQGRGSAANSAVCYILGITSIDPSDLLFERFVSQERDEPPDIDVDFEHERREEVI
QWIYKTYTKDKAALCATVTRYRAKGAIRDVGKALGLPEDVIKALSSGLNLNPDDRRTLKL
AQQLMGAPRHLGQHPGGFVLTHDRLDDLVPIEPATMKDRQIIEWDKDDVEALKFMKVDVL
ALGMLTCMAKAFDLIDLSNIEQEDAATYAMIRKADTLGTFQIESRAQMAMLPRLKPRTFY
DLVVQVAIVRPGPIQGDMVHPYLREPVEYPTPELEAVLGKTLGVPLFQESAMRVAMVCAG
FTGGEADQLRKSMATFKFTGGVSKDKLVSGMVNGYSPEFAEKTFSQLEGFGSYGFPESHA
ASFALIAYASNYIKCHYPDVFCAALLNSQPMGFYAPAQIVGDAIKHGVEVRPVCVNRSRW
DCTLEHAVRLGFRQVKGLADAARIVAARMNNPFASVDDMWRRSSVPEALVQLAEADAFLE
RRDALWAIKALLPLFAAAAALRQMTDGHNVIEDYSHTGLTLRQHPVAFLRRDLSPCAEAM
DGRWVYTAGLVLVRQKPGSAKGVMFITIEDETGPANIVVWPSLFEKRRSVVLGSSMMAIN
GRIQRVVHLVAQQLFDLSADLVQ
>AGVI001c01
WVSAVDAAAKKAGVRVGMQAAKAQALFQRIDADPAADALALERITLWVAQYSPIVAIDNG
IVMDTDGADHLQGGERGLTVRIAIADTWGAAHACARAAVQRLPVSLLRLDLRTLGFRTIG
ELSATPRAPLTLRFGPDIARRLDQIFGRSRAFQEPIGAAETINKELHRQGLGVDLIVQRV
DNTRVGTAKAARDWLTKLFRDRTKIDPGKLTLVITPLIDLFGNR--GAPVASDVPERSVR
PVRLLTHPELVELMPDHKVKRADGPERIFGEWWVRDYFIIEDLWVFRSGKWFVQGIA-RY
AELQVTTHFSFLRGASSAIELFETAKSLGIDAIGVVDRNSLAGIVRALEASRLVVGCRLD
SILVYPTDRTAYSRLARLITLGKGRGGLGILVPDDLAYLSLCLRKVKTVVTNDVLFHEPG
RRQLQDIVTCIRNNTTIDTVGFERERHADRYLKPEEMERLFPQALRRTMEIVRCKFSLEE
LTYQYPEEAIVPRKTAQSLEHYVWQCVPQGLPIIRHELDLIHKMKYAPYFLTVFSIVRFA
RKGILCQGRGSAANSAVCYILGVTSIDPENLLFERFVSQERDEPPDIDVDFEHERREEVI
QWIYKTYGKEKAALCATVNRYRAKGAIRDVGKALGLPEDLIKALSSGLNLNPDDRRTLQL
AQQLMGAPRHLGQHPGGFVLTHDRLDDLVPIEPSTMEDRQIIEWDKDDVEALKFMKVDVL
ALGMLTCMSKVFALIDLAKIRQEDKATYEMICKADTLGTFQIESRAQMAMLPRLKPKTFY
DLVVQVAIVRPGPIQGDMVHPYLREDVDYPTPELEAVLGKTLGVPLFQESAMRVAMVCAG
FTGGEADQLRKSMATFKFTGGVSKEKLVSGMVNGYTPEFAEKTFSRLEGFGSYGFPESHA
ASFALIAYASNYVKCHFPDVFCAALLNSQPMGFYAPAQIVGDARAHGVEVRPVCVNRSRW
DCTLEHAVRLGMRMVKGLVDVARIVAARMNGPFDSVDDMWRRSGVPASLVELAHADAFLA
RRDVLWAIKALLPLFAAAAELRQMTKGHNVVEDYGHIGLTLRDHPIAFLRTDLATCEEAM
DGRWVITAGLVLVRQKPGSAKGVMFITIEDETGPANIVVWPKLFEKRRRIVLGSSMMAIH
GRIQRVVHLIAQQLFDLTSDLSR
>RHET001p05
-MAAADGAAHKRGLRVGMPAAKAQALVQGIDADPMADSATLERLTLWASQYSPVVAMDDG
IVMDTEGADHLQGGERGLAARAAIADTWGAAHALARSAVNRLPLSSLRLSLRTLGFATVG
DLAVTPRAPLTLRFGPEVGRHLDQMFGRQRSFAEPIGAPETIEKELEKRGLGVDLIVHRV
DNTRAGTAKPVRDWLTKLFRDRIKIEPGKLSLAVTPLIDVLGNR-GGAPVASDVPERSIR
PSRLLGHPEAIELLPDHRVKRADGPERIFGEWWVRDYFVVEDFWIFRSGKWFLHGVA-RY
AELQVTTHFSFLRGASSAEELFATAKLMGIAALGIADRNSLAGIVRALEASRLVVGCRLD
SIIVYPTDRTAYSRLTRLLTLGKGRGGIGILVPDDRAYVSLCLRRVKTVVTNDVLFHEPG
RRQLQDVVTCIRTGTTIDDVGFERERHADRYLKPEEMARLFPEALSRTAEIVRCRFSLEE
LVYQYPEEALIPGMTAQSLEHYTWEGVPEGLPTIRHELSLIETMKYAPYFLTVFSIVRYA
RQGILCQGRGSAANSAVCYVLGITSIDPEDLLFERFVSQERDEPPDIDVDFEHERREEVI
QWIYKTYGHDKAALCSTVTRYRAKGAIRDVGKALGLPEDLIKALSSGLGLNPEDRRTLRL
AQQLMGAPRHLGQHPGGFVLTHDRLDHLVPIEPAAMADRQVIEWDKDDVEALKMMKVDVL
ALGMLTCMAKAFALIELATIPQEDPATYAMIRRADTLGTFQIESRAQMSMLPRMKPKTFY
DLVIQVAIVRPGPIQGDMVHPYLREKVEYPTPELEAVLHKTLGVPLFQESAMKVAMVCAG
FTGGEADQLRKSMATFKFTGGVSQDKLVSGMINGYTMEFAEKTFSQLEGFGSYGFPESHA
ASFALIAYASNYIKCHFPDVFCAALLNSQPMGFYAPAQIVIDARKHGVEVRPVCINRSRW
DSTLEHSVRLGMRLVRGLADAARIVAARADEPFASVDDMWRRSGVPASLVELAEADAFLE
RRDALWAIRALLPLFTAAAELRQMTDGHNVVEDYSHVGLTLREHPLRFLRADLTTCAEAM
DGKWLMVAGLVLVRQRPGSAKGVMFITIEDETGIANVVVWPKLFERSRRVVLGASMMAIN
GRIQRVVHLVAQQLFDLSADLSQ
>RHLE002p03
WVAAADRASGKLGLRVGMPAAKAQALVQGIDADPAADLATLERLTLWASQYSPVVAIDDG
IVMDTEGADHLQGGERGLAARAAIADTWGSAHALARSAVNRLPLSSLRLSLRTLGFATVG
DLAATPRAPLTLRFGPEVGRRLDQMFGRHKSFAEPIGAPETIAKELEKRGLGVDLIVHRV
DNTRAGTAKPVRDWLTKLFRDRIKIEPGKLSLTVTPLIDVLGNR-GGAPVASDVPERSVR
PSRLLAHPEAIELLPDHRVKRADGPERIFGEWWVRDYFVVEDFWIFRSGKWFLHGVA-RY
AELQVTTHFSFLRGASSAEELFATAKLMGIEALGIVDRNSLAGIVRALEASRLVVGCRLD
SMLVYPTDRAAYSRLTRLLTLGKGRGGIGVLVPDDRAYVSLCLRRVKTVITNDVLFHEPG
RRQLQDVVTCIRTGTTIDDVGFERERHADRFLKPEEMARLFPEALARTMDIVRCRFSLEE
LVYQYPEEALIPGMTAQSLEHYTWEGVPEGLPTIRHELALIETMKYAPYFLTVFSIVRYA
RQGILCQGRGSAANSAVCYVLGITSIDPEDLLFERFVSQERDEPPDIDVDFEHERREEVI
QWIYKTYGHDKAALCSTVTRYRAKGAIRDVGKALGLPEDLINSLSSGLGLNPEDRRTLRL
AQQLMGAPRHLGQHPGGFVLTHDRLDHLVPIEPAAMVDRQVIEWDKDDVEALKMMKVDVL
ALGMLTCMAKAFALIYLATIPQEDPATYAMIRKADTLGTFQIESRAQMSMLPRMKPKTFY
DLVIQVAIVRPGPIQGDMVHPYLREKVEYPTPELEAVLHKTLGVPLFQESAMKVAMVCAG
FTGGEADQLRKSMATFKFTGGVSKDKLVSGMISGYSPEFAEKTFGQLEGFGSYGFPESHA
ASFALIAYASNYVKCHFPDVFCAALLNSQPMGFYAPAQIVSDARKHDVEVCPICINRSRW
DCTLEHAVRLGMRLVRGLADAARIVAARADEPFASVDDMWRRSGVPASLVELAEADAFLE
RRDALWAIKALLPLFTSAAELRQMTDGHNVVEDYSHIGLTLREHPLRFLRADLTTCAKAM
DGQWLMAAGLVLVRQRPGSAKGVMFITIEDETGIANIVVWPKLFERSRRVVLGASMMAIN
GRIQRVVHLVAQQLFDFSADLSQ
>SIFR001c11
WIAATDRAAHKLGLRVGMPAAKAQALVQGIDADPTADLAALERLTLWASQYSPVVATDDG
IVMDTEGADHLQGGERGLTARAAIADTWGAAHALARSAVNRLPLSALRLSLRTLGFATVG
ELAATPRAPLTLRFGPGVGRRLDQMFGQEKSFAEPIGAPETIEKELEKKGLGVDLIVHRV
DNTRAGTAKPIRDWLTKLFRDRIRIEPGKLSLAVTPLIDVLGNR-GGAPVASDVPERSVR
PSRLLARPELIELLPDHRVKRADGPERVFGEWWVRDYFVVEDFWIFRSGKWFLHGVA-RY
AELQVTTHFSFLRGASSAEELFATAKLMGIEALGIVDRNSLAGIVRALEASRLVVGCRLD
SILVYPTDRAAYSRLTRLLTLGKSRGGIAVLVPEDRAYVSLSLRRVKTVVTNDVLFHEPG
RRQLQDVVTCIRTGTTIDDVGFERERHADRYLKPEEMARLFPEALARTMEIVRCRFSLEE
LVYQYPEEALIPGMTAQSLEHYTWEGVPEGLPTIRHELALIETMKYAPYFLTVFSIVRYA
RQGILCQGRGSAANSAVCYVLGITSIDPEDLLFERFVSQERDEPPDIDVDFEHERREEVI
QWIYKTYGHDKAALCSTVTRYRAKGAIRDVGKALGLPEDLIKALSSGLGLNPEDRRTLKL
AQQLMGAPRHLGQHPGGFVLTHDRLDHLVPIEPAAMVDRQVIEWDKDDVEALKMMKVDVL
ALGMLTCMAKAFALIDLATIPQEDRATYAMIRKADTLGTFQIESRAQMSMLPRMKPRTFY
DLVIQVAIVRPGPIQGDMVHPYLREKVEYPTPELEEVLHKTLGVPLFQESAMKVAMVCAG
FTGGEADQLRKSMATFKFTGGVSKDKLVSGMVNGYSPEFAEKTFSQLEGFGSYGFPESHA
ASFALIAYASNYVKCHFPEVFCAALLNSQPMGFYAPAQIVADARKHGVEVRPICINRSRW
DCTLEHAVRLGMRLVRGLADAARIVAARADEPFTSVDDMWRRSGVPASLVELAEADAFLE
RRDALWAIKALLPLFTAAAELRQMTDGQNVVEDYSHTGLTLRQHPLRFLRAELATCAEAM
DGQWLMAAGLVLVRQRPGSAKGVMFITVEDETGVANVVVWPKLFERSRRVVLGASMMAIN
GRIQRVVHLVAQQLFDLSADLSH
>SIME001p01
WISAADTAATKLGLRVGMPAAKAQALVQGIDADTAADLAALERLALWASQYSPVVAMDDG
IVMDTEGADHLQGGERGLAARAAIADTWGAAHALARTAANRLPLSSLRLSLRTLGFTTVG
DLAATPRAPLTLRFGLEVGRRLDQMFGHQKSFAEPIGAPETIEKELERRGLGVDLIVHRV
DNTRAGTAKPVRDWLTKLFRDRIRIEPGKLGLAVTPLIDVLGNR-GGAPVASDVPERSVR
PPRLLARPELIELLPDHRVKRADGPERIFGEWWVRDYFVVEDFWIFRSGKWFMHGMA-RY
AELQVTTHFSFLRAASSAEELFATARLMGIEALGVVDRNSLAGIVRALEASRLVVGCRLD
SILVYPTDRAAYSRLTRLLTLGKGRGGIGILVPDDRAYVSLCLRRVKTIVTNDVLFHEHG
RRQLQDVVTCIRTGMTIDDVGFERERHADRYLKPEEMARLFPEALARTMEIVRCRFSLEE
LVYQYPEEALILGMTAQSLQHYTWEGVPEGLPTIRHELALIETMKYAPYFLTVFSIVRYA
RQGILCQGRGSAANSAVCYVLGITSIDPEDLLFERFVSQERDEPPDIDVDFEHERREEVI
QWIYKTYGHDKAALCSTVTRYRAKGAIRDVGKALDLPEDLIRTLSSGLGLNPDDRRTLRL
AQQLMGAPRNLSQHPGGFVLTHDRLDDLVPIEPATMADRQVIEWDKDDIEALKFLKVDVL
ALGMLTCMAKAFALIDLATIPQEDPATYAMIRKADTLGTFQIESRAQMSMLPRMKPRTFY
DLVIQVAIVRPGPIQGDMVHPYLREKVEYPTPELEAVLHKTLGVPLFQESAMRVAMVCAG
FTGGEADQLRKSMATFKFTGGVSKDKLVNGMINGYTKEFAEKTFSQLEGFGSYGFPESHA
ASFALIAYASNYIKCYFPDVFCAALLNSQPMGFYAPAQIVRDAREHGVEVRPICINRSRW
DCMLEHAVRLGMRLVRGLADAARIVAARADEPFTSVDDMWRRSGVPASLVELAEADAFLE
RRDALWAIKALLPLFTAAAELRQMTDGQNVVEDYSHTGLTLREHPLRFMRDDLATCAQAM
DGQWLMAAGLVLVRQRPGSAKGVMFITIEDETGIANIVVWPKLFERSRRVVLGASMMAIN
GRIQRVVHLVAQQLFDLSADLSQ
>SIME004p02
WISAADTAATKLGLRVGMPAAKAQALVQGIDADTAADLAALERLALWASQYSPVVAMDDG
IVMDTEGADHLQGGERGLAARAAIADTWGAAHALARTAANRLPLSSLRLSLRTLGFTTVG
DLAATPRAPLTLRFGLEVGRRLDQMFGHQKSFAEPIGAPETIEKELEKRGLGVDLIVHRV
DNTRAGTAKPVRDWLTKLFRDRIRIEPGKLGLAVTPLIDVLGNR-GGAPVASDVPERSVR
PPRLLARPELIELLPDHRVKRADGPERIFGEWWVRDYFVVEDFWIFRSGKWFMHGMA---
------------------------------------------------------------
SILVYPTDRASYSRLTRLLTLGKGRGGIGILVPDDRAYVSLCLRRVKTIVTNDVLFHEHG
RRQLQDVVTCIRTGMTIDDVGFERERHADRYLKPEEMARLFPEALARTMEIVRCRFSLEE
LVYQYPEEALILGMTAQSLQHYTWEGVPEGLPTIRHELALIETMKYAPYFLTVFSIVRYA
RQGILCQGRGSAANSAVCYVLGITSIDPEDLLFERFVSQERDEPPDIDVDFEHERREEVI
QWIYKTYGHDKAALCSTVTRYRAKGAIRDVGKALGLPEDLIKTLSSGLGLNPDDRRTLKL
AQQLMGAPRHLGQHPGGFVLTHDRLDDLVPIEPATMADRQVIEWDKDDIEALKFMKVDVL
ALGMLTCMAKAFALIDLATIPQEDPATYAMIRKADTLGTFQIESRAQMSMLPRMKPRTFY
DLVIQVAIVRPGPIQGDMVHPYLREKVEYPTPELEAVLHKTLGVPLFQESAMKVAMVCAG
FTGGEADQLRKSMATFKFTGGVSKDKLVNGMINGYTKEFAEKTFSQLEGFGSYGFPESHA
ASFALIAYASNYIKCHFPDVFCAALLNSQPMGFYAPAQIVRDAREHGVEVRPICINRSRW
DCMLEHAVRLGMRLVHGLADAARIVAARADEPFTSVDDMWRRSGVPASLVELAEADAFLE
RRDALWAIKALLPLFTAAAELRQMTDGHNVVEDYSHTGLTLREHPLRFMRDDLATCAQAM
DGQWLMAAGLVLVRQRPGSAKGVMFITIEDETGIANIVVWPKLFERSRRVVLGASMMAIN
GRIQRVVHLVAQQLFDLSADLSQ
>AGTU001c02
LVQALDKAARAAGIRPGTPVSKAQALVPGEDLDAAGDARALQQLAFHFRIYAPIVAADDG
LVLDTSGADHLHGNEAGFAARAAIADSWGAAHALARFAISGLPLSALRLGLKVLGFRTIG
ELAEAPRAPLTLRFGPELVRRRSQAFGERRVFPEPIAAAETIARSLEKRGLGADLVLHRV
DSGRAGTSRPVRDQLVRLLTDRITIDPGMMVLTIADTVDVILNR--GAAVASDVPERSLR
PVRLFARPEPIELLPDHNVRRADGPERVFGEWWVRDYFTVENFWIFRSGGWFIHGVAPRY
AELQVTTHFSFLRGASSCDELFEQAKNLGIEALGVVDRNSLAAIPRAYEAANLVIGCRLD
SVLVYPMDRAAYGRLCRLLSVGKKRGGIVVLLADDRAYMALSLRGVPTVVTNDVLFHVPE
RRMLQDVVTCIRHNCTIDEAGFRRERHADRYMKPEEMHRLFAEALSRSLEIARCKFSLKE
LVYQYPEERSLPGLTAQALEKMVWEAVPNGLPALHHELDVVGRLQYASYFLTVNAIVRYA
RKDILCQGRGSAANSVICFVLGITAIDPANLVFERFVSENRGEPPDIDVDFEHQRREEVI
QWVYDTYGRDKAALCSVVTRYRGRGALRDVGKVLGLPEDLTKLLSSQLNLNMEDRRAFEL
ANQLVGTPRHHSQHPGGFVLSHDRLDELVPIEPAAMNDRQIIEWDKDDIDIVKFMKMDCL
ALGMLSCMKRGFDLLDLAAMPPDDPATFAMIQKADTLGTFQIESRAQMSMLPRLKPAKFY
DLVIQVAIVRPGPIQGDMVHPYLREPVLYEKPQLENILKKTLGVPLFQEQAMRIAMDCAD
FTADEADQLRRAMATFKNVGTISKEKLVTGMVNGYDKEFAERIFKQLEGFGSYGFPESHA
ASFALIAYASSWLKCHHPDIFCTAILNSQPMGFYAPAQIVRDARDHGVEVRPVCVNNSRF
DCTLEFAVRLGLRMVKGLSHAADIVAARQDRPFASVDDLWRRAGVPAALVCLAEADAFLA
RREALWAIKALLPLFAAAAALRPMTDGGEVVQDYGHVGLTLREHPMTFLRRDLSTCAEAV
DGTWLETAGLVLVRQRPGSAKGVIFMTLEDETGIANAVLWVKTFEKYRRVVLSAGMVGIY
GKIQRVVHLVAHRLTDLSHALAH
>MEEX001c01
LLAGVDAAARRLGLRPGMSAAHAGALVPGVPADPEADAAALARLGLWCQRYAPIVALDDG
LVIDITGAAHLHGGETGITARLALADTPGCAWGLARFVLAPLPVAALRLALQDVGLARIG
QLSDKPRAALRLRFGAEILFRLDRALGHALRFAEPVGARESLERELERRGLGADLVFVRV
DRLRIGTAGPSRDHLARLLTERLLIDPGEAVLSLAALVDTLLVRLGAAPVESDLPERAVR
PARLLAPPEPVMEIPDALIARADGPERILGEWWTRDYYRVETFWLFRDGRWWLHGLAMST
PELQVTTHFSFLRGASSPEELFSAASLLGIPALGVTDHGSLAGMVRAHQAAKLVVGCRLD
PLLVYPTDRAAYGRLCRLLSLGKARGGFAILLAEARASCALTRRRVPTVATGDILYHVAG
RRRLQDVVTCIRLGLTIDRAGFAKERHADRFLKPAETARLFAEALARAGEIAACRFSLDD
LAYTYPTESREDGLSPQRLDVLTWAGAPAGVPQLHHELDLIGRLAYAPYFLTVESIVAFA
NEKILCQGRGSAANSAVCFCLGITSIDPTNLLFERFVSEARREPPDIDVDFEHERREEVI
QWIFQTYGRHRSALTAIVSRFRSRGALREVGKVMGLPEDVTGALNRMLNLNPDDRRTLAI
ARELIGTPRHLSQHPGGFVLTLDRLDELVPVEPAAMADRQVIEWDKDDIDALKFMKVDVL
GLGMLGCLRRAFDLLDLASIPSKDEPTFAMIRRADTLGVFQIESRAQMAMLPRMKPKEFY
DLVIEVAIVRPGPIQGDMVHPYLREEVTYPTPELKAVLEKTLGVPLFQEQAMQVAMVGAG
FSATEADELRRSMATFKFTGGVHQNRLVEGMVNGYARDFAERTFKQLEGFGSYGFPESHA
ASFALLAYASSWMKCHHPDVFCAALLNAQPMGFYAPAQIVRDARAHGVEIRPLDVNFSQW
DCTLEFAVRLGLRLASGLADGHRLVAARGGRPFASLPELADRAGVPTSLTCLVRADAFLN
RREAAWAVKALLPLFAALSSLPAMSAGGEVVADYCANGLSLRAHPLAFLRETLTPCAALE
NGGAIVVAGIVLMRQRPGSAKGTMFMTLEDETGIANLIVRPELFDRQRRVVLGARLMACR
GRVQRVIHVVA------------
>CACR001c01
-----------MGLFPGQKAADALALVPDADHDPAADRAALEALCDWCVRFSPAVAIDDG
LFLDITGTDHLWGGEWGVPARAAIADTAGAAWALARFAIATLPVAALRLQLPRLGLHRVG
QVLALPRAQLAKRFGLAAVLRLDQALGARLAFFEPISAPEDLARRLEAEGRGAEVVFHRL
DGRRVGLARIGRDRLARLVKPKLMVDPGVVTVHLAPLIDRLVNRLGEDPFESHVPERSVR
PVRLFKRPEAIVELPDYRVRRAEGPERIGQEWWIRDYYRVEDFWIFRQGKWWIHGLGPVY
AELQATTNFSFLRGASHAEELALTAEALGLTAIGIVDRNSLAGVVRAWTAAKVLTGCRLD
SLLCYPTDREAFGRLTRLLTIGQLRAELGLIVPPGRSWLAASRAGAPIVATNDVLYHGPE
RRPLQDVISCVREHCAIQEAGFRLEANAERHIKSEEMARLFDRAVERTVEIVRIGFDLKD
IREQYPDEPVPPGKTAMHLTDLTWKGAPNGVSQIQEELRLIEKMDYPNYFITVHDIVREA
RMGILCQGRGSAANSSVCFCLGVTAIDPTRLLFTRFISENRGEPPDIDVDFEHDRREEVM
QYVFQRYGRAYAAICGTVIHYRPRSAIRDVGKALGLTEDVTSLLAGTAGLDPKAPEAVGL
ANDLIGFPRHLSQHVGGFVLTKRRLDETVPIGKAAMKDRTFIEWDKDDIDSLGLMKVDIL
ALGMLHAIQRAMTMLDLADIPKEVPGVYDMLCAADSVGVFQVESRAQMSMLPRLRPREFY
DLVIQVAIVRPGPIQGDMVHPYLKEPVDWPKPELQEILGKTFGVPLFQEQAMSLAIEAAK
FTPDEADGLRKAMATFRNLGSPDRNKFIEGMVRGYERAFAERCFKQIEGFSHYGFPESHA
ASFAKLVYVSAWIKWAWPDVFCAALINAQPMGFYQPAQLVRDAREHGVEVLPPDILTSDW
DCTLAKAVRLGFRQIKGLRDIPPLLKAR-GEGARTPAE-FAQGGVPKALELLAEADAFLS
RREALWAVKGLAPLLAGLPALPAMAATQEVAEDYRTTSLSLKAHPIGFYRSMLAPAERLL
DGARVSVAGLVLIRQRPGTAKGVVFVTLEDETGVANAVVWKDRFDAARNVVMTASFLIVH
GRVQRVIHVVAERFTDLSAELSH
>RHCA001c01
TIFCLNAAAEAAGLSRGMRMADARSFCPGRPARPDLDARFLAGLRRWAERYCPWVGLEDG
LVLDVTGAAHLWGGEAGITAQLGRGDSRGAAWARGHFDLLALPVAALRLGLQRLGLRRIG
DLAASPRAPLARRFGPDLLTRLDQALGHRMTLPEPIGLESDVMAKLSAHQAGAVLTLRRV
DQAELRLAAPMRDRILPLFVRGLGVDAGQLRLELADLLTRLGTRVGLLPAESHIPERGFR
PLRLFP-PEPIS---PTSTARATGPERITPEWWLRDYWRVDTLWLFFTPGWFVQGEATAY
AELCVTSNFTFLTGASHPEELVARAAELGLAAIAITDRNSLAGVVRAFSALKLIIGTRLA
EFLALPTDRPAYERLSQLLTLGKRRAGILIALPPGQVFLGAAPRSTPMVAVGDVLMHRAA
RRPLADVLTCLRAGLTIDAIGTRALPNAERRLKGAEMARLFRAAIRRTLEIARCAFDLAE
LSYDYPGE--DDTEPPQRLERLAQEGLPQGASLLAKELGLVGELGYAPYFLTVQDIVQFA
RRGILCQGRGSAANSILCYLLGITDVSPDGMVFERFISRHRGEPPDIDVDFEHERREEVI
QWIYEKYGRDRAGLCATVIHFRTRAAIREVGKVMGLSADVTAALAGQIGLNPEDRRTIRL
ISEIIGFPRHLSQHVGGFVITRGRLDALCPIENAAMEGRTCIEWDKDDIDALGILKVDVL
SLGMLTCLRKSFDLLDLAKVPQEDPATYAMLTRADAVGVFQVESRAQMNFLPRMKPATFY
DLVIEVAIVRPGPIQGGMVKPYIREAPEPFGPALAAVTAKTLGVPLFQEQAMQIAVVGAG
YSAEEADQLRRSLASFRRMGTIGRDRFVSGMTRGYPLAVAEACFAQIEGFADYGFPESHA
AAFAMLTYVSSWLKCHHPEIFACALLNSQPMGFYAPAQIVRDLREHGVEVRPICVNRSDW
DNALELALRLGFRQIKGFRDAGWIVAAR-GNGYPDVESLWLRAGLLSPLERLAEADAFLT
RRDALWAVRAILPLFANPLTLPPMHLGEEVVEDYIALRLTLRAHPMELLRPGLPTCHDRL
PLQRTAVCGLVITRQRPGTASGVIFLTLEDETGVANIVVWPKVYERFRRAVMGGRLLRVT
GRLERVVHLIAERIEDLSPRLSH
>FREU001c01
RVVSVTAAARAAGVLPGLRRRDAQGRCPRLAADPDRDARVFEPVVAAVETVVPGAEVTGD
CLVPVRGAARYFGAEVAGDCRIGIADGPFAAGLAGRLFLAGLPVELVDRLLRRLGLPTLG
AFAALPAAQVLDRFGPDGALVHRLARGDDTRLDPPADTVEQVVFKLLAAGLACAIEAETE
NGERVWRHDGPLTAITDRIRWQLAAALAWIRVVVRRALDRVQGLLGPEVRGGRDPATAVA
PATVLAEPRPAL---------AAGEPVVVSGRT--------VAWLAVDG-------GAPY
AELHCHSAFSFLDGASQPEDLVEEAARLGLSALALTDHDGMYGVVRFAEAAETLYGVEVS
HLLVLARTPEGYRRLSRAVSDAHLAGGRKGLVPADNVAVELWDHGLTCVATNNVHYATPS
AGRLAAVMASIRARRSLDEMDGHLPPAGAAHLRSAEMTDRFAGAVEAAARVGESAFNLRL
VAPRLPDFPVPPGHTEAWLRLLTMQGAGPPVRQLAHELTLIESLGFPGYFLIVHDIVEFC
REDILCQGRGSAANSAVCYALGITGVDAVGLLFERFLAPERDGPPDIDLDIESGRREEVI
QYVYGRYGRDRAAQVANVISYRSRSAVRDVARALGFSPGQQDAWSSGPADRIGTAIVVGL
AGQLLGFPRHLGIHSGGMVICDRPVAEVVPVEWARMPGRTVIQWDKDDCAVAGLVKFDLL
GLGMLGALHLAFALIDLGEIPPEDPAVYDMLCAADSIGVFQVESRAQMATLPRLRPRRFY
DLVVEVALIRPGPIQGGSVHPYIREEVTYPHPLLERSLKKTLGIPLFQEQLMQMAIDVAG
FTAAEADQLRRAMGAKRATERIDRERFYQGMANGITGAAADELYTKLAAFANFGFPESHS
VSFAFLVYASAWIKLYYPAAFCAALLNAQPMGFYSPQSLVADARRHGVTVHGPDLNASGW
DGEPAPAVRLGLAGVRLIGNAERIVAARVGGPYRDMADLARRTGLAAQLEALATAGAFLA
RREALWAAGAADRLEGTALHLPGMSGAEEIVADLWATGITPSRYPTEFVRDRLDVATRLA
GDRRVVVAGVVTHRQRPATAGGTTFLNLEDETGLVNVICSRGVWVRHRVVATSAPALIVR
GRLEKVVNVIAERLERLPLAVAR
